# Supplementary material for: Programmable half-life and anti-tumour effects of bispecific T-cell engager-albumin fusions with tuned FcRn affinity
Source: Commun Biol. 2021 Mar 8;4:310. doi: 10.1038/s42003-021-01790-2 (PMC7940400; doi:10.1038/s42003-021-01790-2)
Supplement: Supplementary file 3 — Supplementary Data 1 [file 42003_2021_1790_MOESM3_ESM.xlsx]

## Sheet: Fig 2f
Albumin NB	Albumin WT	Albumin HB
0.00439	0.01977	0.09811
0	0.01468	0.08105
0	0.01774	0.09269
0	0.01292	0.07659

## Sheet: Fig 2g
Albu-LiTE-NB	Albu-LiTE-WT	Albu-LiTE-HB
0.03556	0.06619	0.09948
0.03556	0.05882	0.09116
0.02708	0.05527	0.09029
0.02952	0.05541	0.09343

## Sheet: Fig 3
time (hr)	LiTE							Albu-LiTE-NB							Albu-LiTE-WT							Albu-LiTE-HB
0.017	100	100	100	100	100	100	100	100	100	100	100	100	100	100	100	100	100	100	100	100	100	100	100	100	100	100	100	100
1	18.712	27.798	21.413	31.96	13.155	23.049	20.458	37.797	39.778	23.878	24.528	38.174	31.53	39.677	56.14	61.095	54.099	60.617	42.28	68.81	53.59	42.087	48.666	43.809	42.301	47.24	38.196	58.27
4	2.683	0.531	0.023	0.019	0.148	0.047	0.048	21.154	30.902	18.337	15.911	22.326	20.083	23.245	35.459	47.629	38.406	40.217	35.134	47.435	29.423	28.905	41.412	27.339	25.611	29.674	27.753	23.377
24	0.004	0	0	0	0	0.014	0.011	8.761	11.813	7.443	7.253	11.193	11.646	12.712	18.933	25.949	19.908	31.355	22.028	26.35	19.071	21.699	31.427	21.791	16.605	20.136	15.285	20.422
48	0	0	0	0	0	0	0	4.162	6.256	3.588	3.383	3.408	5.471	9.493	13.659	17.531	11.922	16.351	14.623	14.032	8.017	19.765	19.904	15.81	12.637	9.51	8.274	9.863
96	0	0	0	0	0	0	0	0.282	1.825	1.1	2.768	0.74	1.305	4.381	10.864	8.473	6.611	10.786	5.186	11.104	4.261	13.141	16.98	6.621	3.997	7.295	6.369	8.152
168	0	0	0	0	0	0	0	0	0	0.276	0	0	0.437	1.02	6.4	6.562	4.702	7.285	4.009	4.347	2.402	6.993	10.135	5.564	2.619	6.088	4.219	5.115
216	0	0	0	0	0	0	0	0	0	0	0	0	0	0	2.382	3.012	1.261	1.578	1.024	1.02	0.666	2.276	3.71	1.884	1.407	4.094	1.994	3.32

## Sheet: Fig 5a
Ab Conc. (pM)	3T3_HB	3T3_WT	3T3_NB	3T3_LITE	EGFR_HB	EGFR_WT	EGFR_NB	EGFR_LITE
100000	4.47	3.21	3.38	8.78	79.7	81.6	80	91
10000	4.6	3.09	2.9	10.8	86.8	82.5	82.6	90.7
1000	3.55	1.28	1.06	6.96	81.8	67.4	63.9	87.2
100	0.96	0.5	0.48	1.8	54.6	26.4	23.6	68
10	0.54	0.37	0.39	0.39	25.8	8.37	4.94	28.3
1	0.47	0.4	0.35	0.36	10.6	3.79	2.73	9.72
0.1	0.4	0.4	0.38	0.36	3.06	2.6	2.47	2.81
0.01	0.48	0.44	0.38	0.39	2.71	2.73	2.57	2.56
0	0.4	0.37	0.34	0.3	2.81	2.86	2.98	2.78

## Sheet: Fig 5b
log conc (M)	Albu-LiTE HB 3T3 EGFR			Albu-LiTE WT 3T3 EGFR			Albu-LiTE NB 3T3 EGFR			LiTE 3T3 EGFR			Albu-LiTE HB 3T3			Albu-LiTE WT 3T3			Albu-LiTE NB 3T3			LiTE 3T3
1e-07	401.572	398.456	428.813	526.72	473.461	478.256	488.276	522.113	561.675	481.405	458.969	507.816	27.4866	25.4641	23.832	19.35	21.1754	22.7801	17.0786	18.6415	17.9753	89.0623	80.2325	85.0868
1e-08	813.846	666.096	733.613	767.179	636.089	571.566	628.792	601.691	612.87	644.927	587.313	605.932	21.6551	21.0158	21.575	12.5581	12.1058	12.5204	9.6789	9.08743	10.9435	119.561	122.476	146.897
1e-09	540.578	492.507	557.253	188.315	196.912	195.555	158.974	137.091	158.231	692.559	683.964	698.107	9.12433	10.3471	9.45683	5.01118	4.43785	5.22675	3.54642	3.54642	3.68869	104.363	93.1828	81.7041
1e-10	83.3018	84.1634	87.2981	14.7634	15.6083	14.8783	11.4298	10.7942	10.0126	161.637	162.14	151.729	5.5507	3.61754	4.29486	3.19135	3.22682	3.65311	2.58969	3.47534	5.62278	9.60484	11.28	8.35135
1e-11	13.8851	15.1469	11.7299	3.86672	3.58198	3.22682	3.29778	3.01414	3.22682	15.1469	16.8455	14.955	3.2623	3.19135	2.66034	2.94331	5.1908	3.12044	2.55437	2.76639	2.51906	2.80176	2.94331	2.97872
1e-12	4.97528	4.33059	3.54642	2.48376	2.37792	2.55437	3.65311	3.15589	2.66034	3.8311	4.15201	4.76007	2.58969	2.90791	5.62278	2.83713	3.085	3.19135	2.58969	2.3074	2.51906	2.83713	2.44847	2.58969
1e-13	3.86672	2.76639	2.58969	2.83713	2.37792	2.62501	2.69568	3.47534	3.22682	2.83713	3.2623	3.65311	2.90791	3.01414	3.15589	3.01414	2.97872	3.04956	2.66034	2.69568	2.69568	3.2623	2.62501	2.87252
1e-14	4.54518	3.12044	3.2623	2.83713	2.97872	3.2623	3.65311	2.97872	2.48376	3.36878	3.12044	3.54642	2.94331	3.36878	3.01414	3.15589	3.085	3.33328	2.76639	3.12044	2.73103	3.90235	2.83713	2.80176
1e-15	5.26271	4.68841	4.72424	4.68841	4.83178	5.65884	5.04709	3.68869	3.79548	4.54518	3.93799	6.01987	3.33328	3.43981	3.22682	3.86672	3.8311	4.22341	3.19135	3.33328	3.04956	2.97872	3.58198	3.22682

## Sheet: Fig 6a
Ab conc. (pM)	HB-LiTE			LiTE
100000	95.3875	99.1048	101.09	97.5841	97.5418	101.681
10000	75.3653	77.5195	85.1229	97.2884	96.2746	98.2177
1000	47.6128	42.0792	50.4852	69.8739	75.154	78.4488
100	16.8613	12.5527	13.0596	17.4104	19.3113	26.7457
10	7.69493	5.45615	8.20182	2.54151	6.46994	10.1027
1	2.37254	-0.922264	-0.415375	5.70959	8.62423	11.2854
0.1	1.99237	-0.9645	1.99237	7.31476	8.37079	9.97595
0.01	2.75272	-0.837778	-1.00675	9.84923	9.25785	11.4122
0	0	0	0	0	0	0

## Sheet: Fig 6b
Ab conc. (pM)	HB-LiTE			LiTE
100000	96.8553	95.5054	96.4053	91.8755	89.4157	98.1152
10000	92.2055	92.1155	95.3554	90.9156	85.3659	96.1053
1000	83.116	84.7959	84.7059	73.9664	69.7366	76.6063
100	40.638	41.448	50.2676	56.6273	54.6173	57.8272
10	5.08975	9.22955	8.02961	31.5185	26.5087	26.1187
1	1.51993	0.349983	2.89986	10.1895	6.46969	5.14975
0.1	0.919955	2.38988	2.0299	3.52983	1.30994	4.33979
0.01	3.16985	-0.129989	0.979953	1.63992	3.79982	3.58983
0	0	0	0	0	0	0

## Sheet: Fig 6c
Ab conc. (pM)	HB-LiTE			LiTE
100000	60.4276	60.513	60.6554	89.8201	90.1587	101.132
10000	33.9199	32.354	32.0977	100.455	99.8629	99.4962
1000	4.3088	2.85672	0.863658	71.2863	67.2241	69.8758
100	1.60394	-0.446066	-1.15787	9.84524	8.77327	13.9639
10	2.4581	-0.702312	-1.35718	0.874503	3.41339	3.15951
1	4.02408	0.00949343	-1.72731	0.282099	-0.310305	1.38228
0.1	4.05255	-1.69884	-1.84121	-0.535989	-0.338522	1.07198
0.01	5.78936	-1.52801	-1.92662	-0.0282113	-0.592406	0.620618
0	0.223033	0.223033	0.223033	1.1425	1.1425	1.1425

## Sheet: Fig 6 d and f
Time(hr)	AlbuLITE (10 nM)		AlbuLITE (1 nM)		AlbuLITE (0.1 nM)		AlbuLITE (0 nM)		LiTE (10 nM)		LiTE (1 nM)		LiTE (0.1 nM)		LiTE (0 nM)
25.6983	1	1	1	1	1	1	1	1	1	1	1	1	1	1	1	1
26.0431	0.9678	0.9546	0.9545	0.9398	0.9361	0.9256	0.9278	0.9212	0.9276	0.917	0.938	0.9301	0.9594	0.9508	0.9904	0.963
26.0975	0.9428	0.9318	0.9334	0.9242	0.9213	0.9147	0.9133	0.9129	0.9098	0.9036	0.9238	0.9222	0.9373	0.9316	0.9638	0.9504
26.2644	0.9363	0.9162	0.9144	0.9012	0.9079	0.8964	0.9122	0.9108	0.9043	0.8922	0.9166	0.9103	0.9183	0.9094	0.9416	0.93
26.4314	0.9371	0.9203	0.9118	0.9046	0.9122	0.9008	0.9243	0.9175	0.9139	0.9016	0.9206	0.9103	0.9199	0.9123	0.9451	0.937
26.5981	0.9615	0.9464	0.9317	0.9312	0.9313	0.9213	0.9389	0.9368	0.9245	0.9245	0.9305	0.9312	0.9384	0.9406	0.9569	0.9603
26.7647	0.9927	0.9732	0.9594	0.962	0.954	0.9571	0.968	0.963	0.952	0.9526	0.961	0.9613	0.9701	0.971	0.9802	0.9888
26.9317	1.0318	1.0052	0.9955	0.9984	0.9844	0.9949	1.0067	1.0043	0.99	0.9921	1.0025	0.9942	1.005	1.0122	1.0133	1.0239
27.0983	1.0752	1.0463	1.0328	1.0402	1.0164	1.0361	1.0557	1.0403	1.0312	1.0322	1.0564	1.0345	1.0414	1.0501	1.0461	1.0636
27.265	1.1203	1.0869	1.0769	1.078	1.058	1.0767	1.0923	1.0814	1.0755	1.073	1.0991	1.0736	1.084	1.0885	1.0852	1.1068
27.4317	1.1567	1.1155	1.1142	1.1152	1.0987	1.1097	1.1454	1.1283	1.119	1.114	1.1521	1.116	1.1232	1.1271	1.1199	1.1398
27.5983	1.1957	1.1509	1.153	1.1488	1.1405	1.1461	1.181	1.1684	1.1614	1.156	1.1949	1.1484	1.1651	1.1674	1.1587	1.172
27.765	1.2263	1.1903	1.1971	1.1864	1.1801	1.186	1.2109	1.1999	1.2004	1.2076	1.2276	1.1837	1.1954	1.205	1.1968	1.2104
27.9317	1.2636	1.2212	1.2281	1.2226	1.211	1.219	1.2463	1.23	1.2332	1.2419	1.2638	1.2234	1.2348	1.2366	1.2307	1.2395
28.0983	1.2904	1.2461	1.256	1.2483	1.2394	1.2455	1.2861	1.2666	1.2641	1.2732	1.3036	1.2557	1.2629	1.2672	1.255	1.2672
28.265	1.3241	1.2834	1.2856	1.2782	1.2716	1.2789	1.3143	1.2896	1.294	1.3067	1.332	1.2861	1.2964	1.3031	1.2793	1.2958
28.4317	1.3571	1.3135	1.3188	1.3014	1.2934	1.2969	1.3413	1.323	1.3173	1.3364	1.3616	1.3201	1.3241	1.3379	1.303	1.3232
28.5983	1.3778	1.3328	1.342	1.3266	1.3141	1.3253	1.3717	1.3472	1.3496	1.365	1.3922	1.3474	1.3438	1.3607	1.3244	1.3444
28.765	1.4072	1.3598	1.3653	1.3545	1.3341	1.3454	1.3934	1.3743	1.3821	1.3878	1.4216	1.3808	1.3715	1.4008	1.3442	1.3694
28.9317	1.4377	1.388	1.3917	1.384	1.3538	1.3771	1.4159	1.3982	1.407	1.4161	1.4516	1.4081	1.4015	1.4258	1.3668	1.4002
29.0983	1.4631	1.4173	1.4174	1.406	1.3784	1.4046	1.4393	1.4204	1.4399	1.4457	1.4667	1.4322	1.4184	1.4468	1.3906	1.4194
29.265	1.491	1.4419	1.4421	1.4263	1.4011	1.4188	1.471	1.4363	1.4539	1.4657	1.4991	1.4627	1.4528	1.4833	1.4069	1.4417
29.4317	1.5129	1.4689	1.4668	1.4495	1.4206	1.4431	1.4917	1.4579	1.4832	1.4867	1.5212	1.4888	1.4791	1.5049	1.4323	1.4656
29.5983	1.5368	1.4988	1.4998	1.4738	1.4456	1.4646	1.5104	1.4746	1.513	1.5198	1.5352	1.5006	1.4942	1.5247	1.4581	1.4852
29.765	1.5655	1.5252	1.5169	1.4963	1.4592	1.4791	1.5355	1.4936	1.5208	1.5368	1.5553	1.5344	1.5212	1.5524	1.4796	1.5086
29.9317	1.5927	1.5424	1.5406	1.5186	1.4784	1.4981	1.5542	1.5168	1.5479	1.5556	1.5791	1.5517	1.5283	1.5779	1.4965	1.5186
30.0983	1.6107	1.5652	1.5648	1.537	1.5009	1.5225	1.5726	1.5302	1.5683	1.5788	1.5987	1.5722	1.5447	1.6048	1.515	1.5368
30.265	1.6364	1.5844	1.5785	1.5525	1.5166	1.5408	1.5933	1.5506	1.584	1.6015	1.6236	1.5986	1.5765	1.6249	1.5335	1.5529
30.4319	1.6626	1.6091	1.5957	1.5646	1.5306	1.5572	1.6174	1.5722	1.6102	1.6186	1.6526	1.6249	1.5962	1.6499	1.5556	1.5684
30.5986	1.6758	1.6311	1.6191	1.5876	1.5474	1.5797	1.6259	1.5837	1.6341	1.6504	1.6749	1.6485	1.609	1.6653	1.5734	1.5857
30.7653	1.6996	1.6564	1.6438	1.61	1.569	1.6003	1.6366	1.5931	1.6512	1.6693	1.6975	1.6627	1.6317	1.6844	1.59	1.6048
30.9319	1.7282	1.6775	1.6639	1.6325	1.5863	1.614	1.6642	1.6179	1.6747	1.6919	1.7208	1.6822	1.6424	1.6992	1.6054	1.6253
31.0986	1.7542	1.7078	1.6893	1.6494	1.5999	1.6302	1.6763	1.6292	1.6829	1.704	1.7454	1.7117	1.6721	1.7281	1.6226	1.6481
31.2653	1.7744	1.7255	1.7144	1.6659	1.6185	1.6547	1.7081	1.6578	1.7041	1.7305	1.7802	1.7317	1.6869	1.7474	1.6361	1.6656
31.4319	1.8125	1.7523	1.74	1.6831	1.6358	1.6662	1.727	1.6762	1.7258	1.7504	1.8042	1.7596	1.714	1.7681	1.6576	1.6868
31.5986	1.8318	1.7741	1.7696	1.7016	1.6619	1.6933	1.7421	1.6887	1.7537	1.769	1.8251	1.7773	1.7317	1.7816	1.6783	1.7135
31.7653	1.8722	1.81	1.7897	1.7181	1.6752	1.708	1.7612	1.7099	1.7797	1.7975	1.8595	1.811	1.7556	1.8123	1.706	1.7312
31.9319	1.9038	1.839	1.8165	1.7442	1.6975	1.7277	1.786	1.7322	1.8113	1.8234	1.8919	1.8283	1.7752	1.8375	1.7279	1.7468
32.0986	1.9388	1.8675	1.8345	1.7577	1.7147	1.7438	1.8089	1.758	1.8325	1.8475	1.9156	1.8609	1.8115	1.8645	1.7417	1.7684
32.2653	1.9537	1.9039	1.8558	1.778	1.7347	1.7673	1.8398	1.783	1.8659	1.873	1.9429	1.8768	1.8377	1.892	1.7643	1.7884
32.4319	1.9892	1.9319	1.8825	1.8023	1.7528	1.7889	1.8543	1.8043	1.8906	1.9064	1.9802	1.9058	1.8679	1.9226	1.7821	1.8078
32.5986	2.02	1.9648	1.9107	1.8252	1.7793	1.8072	1.8727	1.8336	1.9216	1.9393	2.0144	1.9318	1.8939	1.9513	1.8108	1.8299
32.7653	2.0584	1.9926	1.9386	1.8504	1.7986	1.8294	1.8893	1.8566	1.9427	1.9717	2.0388	1.9512	1.9239	1.9766	1.8364	1.8595
32.9319	2.0983	2.0258	1.9622	1.8704	1.8226	1.8423	1.9273	1.8857	1.9562	2.0007	2.0716	1.9901	1.9591	2.007	1.8589	1.8859
33.0986	2.1331	2.0647	1.996	1.9015	1.8385	1.8732	1.9498	1.9056	1.9878	2.0388	2.1099	2.0158	1.9885	2.0263	1.8928	1.9129
33.2653	2.1633	2.0989	2.0253	1.9288	1.862	1.8983	1.9839	1.9343	2.0241	2.0719	2.1374	2.0502	2.0116	2.0514	1.92	1.9399
33.4319	2.2034	2.129	2.0499	1.9494	1.8977	1.9183	2.0162	1.966	2.0515	2.1043	2.1675	2.0836	2.0423	2.0896	1.9427	1.97
33.5986	2.2401	2.1651	2.0814	1.9748	1.922	1.946	2.0401	1.9844	2.0757	2.1466	2.1981	2.1079	2.0692	2.1305	1.9658	1.9997
33.7653	2.2649	2.2056	2.1188	1.9973	1.9465	1.9754	2.0688	2.0138	2.1023	2.1699	2.2336	2.1457	2.0992	2.1619	1.9944	2.028
33.9319	2.2996	2.2431	2.1541	2.023	1.9715	2.0018	2.0964	2.0355	2.1285	2.2016	2.2703	2.1894	2.1447	2.1874	2.0134	2.0687
34.0986	2.3274	2.281	2.1948	2.0465	2.002	2.0278	2.1202	2.0579	2.1701	2.2408	2.3112	2.2184	2.1633	2.2337	2.0467	2.088
34.2653	2.3665	2.3127	2.2231	2.0671	2.0163	2.0494	2.1592	2.0919	2.1945	2.2694	2.3437	2.2639	2.1949	2.2686	2.0672	2.1145
34.4319	2.3941	2.3467	2.2558	2.1044	2.046	2.087	2.1879	2.11	2.2342	2.3063	2.3813	2.2828	2.2075	2.2866	2.1007	2.139
34.5986	2.4262	2.367	2.2844	2.1299	2.0693	2.1113	2.213	2.1396	2.2644	2.341	2.4147	2.3095	2.2341	2.3201	2.1304	2.1702
34.7653	2.473	2.3892	2.3154	2.1563	2.0919	2.1382	2.2442	2.171	2.2851	2.352	2.4352	2.3457	2.283	2.3585	2.144	2.1926
34.9319	2.5063	2.428	2.3541	2.1905	2.1188	2.1699	2.2658	2.1926	2.3115	2.3866	2.4629	2.382	2.3098	2.394	2.1731	2.2312
35.0986	2.5541	2.461	2.3721	2.2223	2.142	2.1873	2.3035	2.2251	2.3316	2.4079	2.5054	2.4146	2.3508	2.4271	2.1994	2.2574
35.2653	2.6005	2.4876	2.4196	2.2649	2.1756	2.2294	2.3282	2.2451	2.3766	2.4401	2.5346	2.4446	2.3785	2.4647	2.2344	2.2838
35.4319	2.6351	2.5196	2.4475	2.2939	2.2139	2.251	2.3661	2.2713	2.4003	2.4818	2.5869	2.4797	2.405	2.4944	2.2563	2.3136
35.5986	2.662	2.5467	2.4888	2.3192	2.2442	2.2717	2.4047	2.3011	2.4321	2.5245	2.6263	2.5118	2.4447	2.5294	2.2825	2.3374
35.7653	2.7084	2.577	2.5249	2.3406	2.267	2.2977	2.4389	2.3287	2.4613	2.5524	2.6552	2.5428	2.482	2.5835	2.3061	2.3603
35.9319	2.7463	2.609	2.5712	2.3724	2.3029	2.3226	2.4561	2.3549	2.5062	2.5962	2.6758	2.5739	2.496	2.6064	2.3379	2.3931
36.0986	2.791	2.6535	2.6132	2.3918	2.3349	2.349	2.4982	2.4035	2.545	2.621	2.706	2.6128	2.5312	2.6497	2.3618	2.4214
36.2653	2.8265	2.669	2.6512	2.4314	2.3689	2.3816	2.5264	2.4277	2.5646	2.6513	2.7501	2.6353	2.5559	2.6928	2.3913	2.4459
36.4319	2.8754	2.6952	2.6968	2.4665	2.3958	2.4113	2.5493	2.466	2.5943	2.6814	2.7734	2.6648	2.5794	2.7269	2.4268	2.4812
36.5986	2.9265	2.737	2.7393	2.4938	2.4189	2.4398	2.5926	2.4924	2.6265	2.7061	2.8065	2.7007	2.6269	2.7647	2.4476	2.5152
36.7653	2.9593	2.7696	2.7836	2.5182	2.442	2.4672	2.6265	2.5204	2.6512	2.7393	2.8294	2.7266	2.6606	2.7969	2.4721	2.5388
36.9319	2.986	2.8066	2.8337	2.5478	2.4686	2.4877	2.6632	2.5501	2.6763	2.7661	2.8583	2.7509	2.6879	2.8305	2.4984	2.5609
37.0986	3.0241	2.8344	2.8884	2.5906	2.5011	2.5129	2.6996	2.5818	2.6948	2.8103	2.9055	2.7717	2.7133	2.8562	2.5356	2.5854
37.2653	3.0607	2.8572	2.926	2.6203	2.5305	2.552	2.7332	2.6045	2.7288	2.8389	2.9482	2.8088	2.7379	2.9035	2.5665	2.6206
37.4319	3.0951	2.9025	2.969	2.6466	2.5492	2.5563	2.7624	2.648	2.7674	2.8636	2.9696	2.854	2.769	2.933	2.5909	2.6553
37.5986	3.126	2.9436	3.0093	2.6671	2.5791	2.5896	2.7932	2.6821	2.7977	2.8814	2.9938	2.886	2.794	2.9565	2.623	2.6725
37.7653	3.1472	2.9697	3.0502	2.7091	2.6108	2.6266	2.8254	2.7013	2.8331	2.9123	3.0309	2.9249	2.827	2.9813	2.6507	2.7066
37.9319	3.1862	3.0014	3.1066	2.7254	2.6323	2.6529	2.873	2.735	2.8775	2.9368	3.0395	2.9716	2.8639	3.0151	2.6817	2.7415
38.0986	3.2241	3.0321	3.159	2.7613	2.6606	2.6843	2.9111	2.7589	2.9	2.9556	3.0856	2.9967	2.8877	3.0437	2.7088	2.7653
38.2653	3.2606	3.0632	3.2094	2.7989	2.6927	2.7106	2.9414	2.7935	2.9225	2.9856	3.1109	3.0089	2.9095	3.08	2.7309	2.7968
38.4319	3.2912	3.0936	3.2687	2.8369	2.7171	2.7349	2.9689	2.8196	2.958	3.0208	3.1236	3.0372	2.9346	3.1131	2.7543	2.8385
38.5986	3.3211	3.1249	3.2966	2.8611	2.7588	2.76	3.0025	2.8462	2.9832	3.0321	3.1422	3.0736	2.9786	3.1559	2.7808	2.8609
38.7653	3.362	3.1636	3.3419	2.8806	2.7946	2.7827	3.0404	2.8841	3.0019	3.083	3.171	3.089	2.9958	3.1929	2.8176	2.8898
38.9319	3.3915	3.2044	3.3771	2.9003	2.8116	2.8098	3.0998	2.9189	3.0336	3.1006	3.2054	3.1059	3.0254	3.2266	2.8403	2.9104
39.0986	3.4124	3.2211	3.4253	2.9349	2.834	2.8412	3.1347	2.9611	3.0731	3.1277	3.2302	3.1375	3.0507	3.2466	2.8767	2.9408
39.2653	3.4652	3.2483	3.4642	2.954	2.8601	2.8825	3.1791	2.9791	3.0966	3.1492	3.2509	3.1573	3.0795	3.2831	2.8917	2.9735
39.4319	3.502	3.2701	3.5086	2.9851	2.897	2.9098	3.1986	3.0114	3.117	3.1617	3.2827	3.1797	3.1152	3.3054	2.9229	3.0122
39.5986	3.5213	3.2756	3.5624	3.0276	2.9183	2.9268	3.2316	3.0392	3.1446	3.197	3.3109	3.1971	3.1557	3.3152	2.9557	3.0383
39.7653	3.5299	3.3029	3.6087	3.0577	2.9295	2.9504	3.2813	3.0661	3.1746	3.2096	3.3339	3.2299	3.1744	3.3547	2.9907	3.0667
39.9319	3.5648	3.3226	3.6393	3.0916	2.9737	2.9861	3.3044	3.0855	3.1912	3.2268	3.3681	3.2609	3.2122	3.4124	3.0185	3.0904
40.0986	3.6017	3.3639	3.655	3.1157	2.9899	3.0177	3.3368	3.1241	3.212	3.2514	3.3746	3.2799	3.2371	3.4274	3.0402	3.1152
40.2653	3.6368	3.3782	3.7062	3.1472	3.0077	3.055	3.3631	3.1349	3.218	3.2665	3.3991	3.293	3.2692	3.4706	3.0762	3.1429
40.4319	3.6615	3.406	3.7614	3.179	3.0446	3.0824	3.4029	3.1836	3.2335	3.3003	3.4313	3.3012	3.2872	3.5014	3.1165	3.1717
40.5986	3.6749	3.428	3.8065	3.1987	3.0766	3.0977	3.449	3.2211	3.2527	3.3113	3.4348	3.3102	3.314	3.52	3.1359	3.2015
40.7653	3.7162	3.4428	3.8398	3.2143	3.1184	3.1401	3.4662	3.2393	3.2287	3.3117	3.4621	3.3462	3.3521	3.5425	3.1626	3.2157
40.9319	3.7439	3.4591	3.8901	3.2413	3.1343	3.1641	3.5059	3.2748	3.2457	3.33	3.4704	3.3596	3.3716	3.5603	3.1967	3.2545
41.0986	3.7768	3.4828	3.9366	3.265	3.1663	3.2029	3.5235	3.3005	3.2552	3.343	3.4819	3.3719	3.4062	3.5768	3.2263	3.2726
41.2653	3.7943	3.5086	3.9775	3.3016	3.1912	3.2209	3.5673	3.3335	3.2664	3.3486	3.461	3.384	3.4231	3.5929	3.2328	3.3048
41.4319	3.8105	3.5196	3.9993	3.3341	3.2139	3.2365	3.6089	3.3772	3.2702	3.364	3.4706	3.4096	3.4422	3.6367	3.2658	3.3441
41.5986	3.8379	3.5424	4.0334	3.3603	3.2426	3.2722	3.6474	3.4153	3.2802	3.3631	3.4958	3.4195	3.4599	3.6616	3.2925	3.3638
41.7653	3.8698	3.5775	4.0618	3.3994	3.275	3.3016	3.6709	3.4424	3.2785	3.3709	3.4944	3.4423	3.4854	3.6965	3.3154	3.3927
41.9319	3.9044	3.5914	4.1081	3.4492	3.3073	3.3316	3.6929	3.4803	3.3	3.3879	3.5116	3.4429	3.497	3.7148	3.357	3.4261
42.0986	3.9129	3.6236	4.1463	3.4737	3.3314	3.3592	3.7228	3.5265	3.3246	3.3919	3.526	3.455	3.5197	3.7313	3.3789	3.4681
42.2653	3.9294	3.6332	4.1942	3.5023	3.3579	3.3784	3.7503	3.5472	3.3196	3.4123	3.5314	3.4628	3.5394	3.7401	3.4013	3.5135
42.4319	3.9653	3.6478	4.2246	3.5394	3.3844	3.405	3.7644	3.572	3.3166	3.4156	3.5513	3.456	3.5407	3.7614	3.4546	3.5425
42.5986	3.9833	3.6604	4.2576	3.5669	3.4063	3.4365	3.7967	3.5924	3.3067	3.4174	3.5674	3.4759	3.5547	3.7809	3.4879	3.5657
42.7653	3.9787	3.6793	4.2786	3.5978	3.4367	3.4605	3.8231	3.6312	3.3038	3.4242	3.576	3.4675	3.5568	3.8021	3.4905	3.5964
42.9319	4.0046	3.6903	4.3168	3.6126	3.4477	3.4959	3.8416	3.6588	3.2989	3.4319	3.5897	3.4818	3.5681	3.809	3.5172	3.6353
43.0986	4.0235	3.6989	4.3583	3.6366	3.4807	3.5089	3.8625	3.6799	3.2823	3.4296	3.6154	3.4917	3.5759	3.8372	3.55	3.6712
43.2653	4.0362	3.7116	4.3882	3.6716	3.5212	3.5209	3.8904	3.72	3.2719	3.4329	3.6188	3.5183	3.602	3.8664	3.5811	3.7027
43.4319	4.0473	3.7212	4.4295	3.6977	3.5546	3.5326	3.9328	3.7486	3.2527	3.4597	3.6255	3.4997	3.6097	3.8703	3.6134	3.728
43.5986	4.0683	3.7394	4.4415	3.7314	3.5963	3.5662	3.9357	3.7652	3.2536	3.4613	3.6228	3.509	3.6345	3.9	3.6711	3.7615
43.7653	4.0636	3.7488	4.483	3.7467	3.6144	3.5854	3.9627	3.7889	3.2638	3.4409	3.6172	3.5172	3.6398	3.8883	3.6923	3.7892
43.9319	4.0677	3.7574	4.5226	3.7988	3.6351	3.6022	3.9927	3.8374	3.264	3.445	3.6133	3.5055	3.6344	3.8871	3.7269	3.8139
44.0986	4.089	3.7678	4.5416	3.8235	3.6734	3.6283	4.0199	3.8616	3.2507	3.4283	3.5945	3.521	3.6523	3.8917	3.7629	3.8641
44.2653	4.0842	3.7696	4.5789	3.8518	3.6973	3.6635	4.0517	3.8942	3.241	3.4206	3.5616	3.5246	3.6556	3.9018	3.7898	3.8954
44.4319	4.0836	3.7755	4.6184	3.8912	3.72	3.6818	4.0821	3.9373	3.2192	3.4172	3.5535	3.5377	3.6586	3.9141	3.8426	3.9256
44.5986	4.094	3.781	4.6445	3.9152	3.7514	3.6973	4.1307	3.9633	3.2108	3.4239	3.5476	3.5369	3.6584	3.9152	3.8688	3.9599
44.7653	4.1136	3.7796	4.6633	3.9354	3.7794	3.7179	4.1631	3.9989	3.197	3.4204	3.5392	3.5315	3.6503	3.9191	3.8908	3.9719
44.9319	4.1335	3.7812	4.697	3.9662	3.819	3.7508	4.1774	4.0296	3.1877	3.3909	3.5256	3.5177	3.6695	3.9158	3.9156	3.9858
45.0986	4.1474	3.7939	4.7105	3.9967	3.853	3.764	4.2015	4.0615	3.1572	3.3909	3.5177	3.494	3.6501	3.9086	3.9485	4.0031
45.2653	4.1732	3.7977	4.7312	4.0274	3.8853	3.7956	4.2174	4.0766	3.1412	3.3694	3.5092	3.5221	3.6454	3.9103	3.9712	4.0415
45.4319	4.1885	3.7955	4.7542	4.0604	3.8956	3.8157	4.2655	4.0923	3.112	3.352	3.4739	3.5303	3.6497	3.9152	3.9952	4.0694
45.5986	4.1745	3.7945	4.7893	4.0953	3.9199	3.8524	4.3028	4.1189	3.0985	3.3444	3.472	3.51	3.6496	3.8908	4.0232	4.1005
45.7653	4.1749	3.8008	4.8047	4.1472	3.962	3.8642	4.3161	4.1588	3.0655	3.3305	3.4584	3.4937	3.6718	3.8804	4.0611	4.1203
45.9319	4.169	3.798	4.8482	4.1755	3.9751	3.8865	4.3308	4.1952	3.0373	3.3377	3.4493	3.4822	3.6695	3.88	4.0947	4.1652
46.0986	4.177	3.8174	4.8701	4.1949	4.0239	3.9114	4.3505	4.2242	3.0169	3.3057	3.4035	3.4763	3.6685	3.8846	4.1236	4.1957
46.2653	4.1777	3.8171	4.8856	4.232	4.0515	3.935	4.4187	4.2444	2.99	3.2862	3.389	3.4869	3.6768	3.8915	4.1571	4.2237
46.4319	4.1856	3.8174	4.9266	4.2534	4.0811	3.9669	4.4561	4.2575	2.9806	3.2668	3.3674	3.5125	3.654	3.8821	4.1819	4.2459
46.5986	4.1877	3.8338	4.9405	4.2967	4.0999	3.9891	4.5019	4.2885	2.9692	3.2625	3.342	3.5063	3.6468	3.887	4.2179	4.293
46.7653	4.1947	3.8254	4.9598	4.3277	4.1402	4.0153	4.5264	4.3138	2.9629	3.2355	3.3149	3.5034	3.6241	3.8651	4.2454	4.321
46.9319	4.1963	3.832	4.9617	4.3508	4.1838	4.0394	4.5458	4.3375	2.9364	3.2037	3.2783	3.4854	3.6089	3.8501	4.2635	4.3506
47.0986	4.1956	3.8255	4.9787	4.3708	4.2071	4.0507	4.5673	4.3706	2.9096	3.191	3.273	3.464	3.6152	3.8324	4.2807	4.397
47.2653	4.1823	3.8244	5.006	4.402	4.2647	4.0713	4.5955	4.3972	2.8878	3.1708	3.2416	3.4662	3.6041	3.8214	4.3077	4.4241
47.4319	4.1879	3.8211	5.0105	4.4189	4.2998	4.0969	4.6298	4.4441	2.8737	3.1616	3.242	3.4646	3.5907	3.8138	4.3341	4.4348
47.5986	4.1968	3.8166	5.0281	4.4408	4.3268	4.1318	4.6636	4.4747	2.8346	3.1595	3.224	3.4367	3.579	3.8094	4.3598	4.4674
47.7653	4.2247	3.8144	5.0412	4.4723	4.3473	4.1497	4.6763	4.5021	2.8037	3.1376	3.2036	3.4099	3.5716	3.8024	4.3782	4.5003
47.9319	4.2165	3.8129	5.0446	4.517	4.383	4.1899	4.7115	4.5295	2.7727	3.1056	3.1597	3.3917	3.5447	3.7907	4.4127	4.5369
48.0986	4.2091	3.8094	5.0859	4.5211	4.4176	4.2218	4.7409	4.5585	2.7476	3.0833	3.1437	3.371	3.514	3.7764	4.4369	4.5654
48.2653	4.1959	3.8024	5.1396	4.5369	4.4385	4.2543	4.7655	4.5905	2.7319	3.0635	3.129	3.353	3.4868	3.7394	4.4582	4.598
48.4319	4.2016	3.8052	5.1804	4.5672	4.4664	4.299	4.792	4.606	2.7193	3.0436	3.1058	3.3328	3.4883	3.7237	4.4934	4.6348
48.5986	4.202	3.808	5.195	4.5859	4.5096	4.3205	4.8022	4.6434	2.7004	3.0324	3.0755	3.3159	3.4883	3.7019	4.52	4.6592
48.7653	4.1956	3.8053	5.2176	4.6163	4.5343	4.3283	4.834	4.67	2.6764	2.9946	3.0384	3.3063	3.4938	3.696	4.5462	4.7092
48.9319	4.1855	3.7826	5.2705	4.6301	4.5665	4.3596	4.8402	4.6869	2.6532	2.9713	3.0016	3.276	3.4831	3.6819	4.5836	4.7265
49.0986	4.1904	3.7746	5.2946	4.6501	4.5854	4.3764	4.8585	4.71	2.6187	2.9569	2.9553	3.2653	3.4525	3.6738	4.6101	4.7562
49.2653	4.1781	3.7812	5.3378	4.6637	4.6043	4.3973	4.8904	4.7212	2.5989	2.9385	2.9351	3.2475	3.4422	3.6546	4.6596	4.782
49.4319	4.1676	3.8133	5.3447	4.6571	4.649	4.4242	4.9066	4.7457	2.5614	2.9101	2.9026	3.2231	3.436	3.6398	4.6917	4.8235
49.5986	4.1541	3.8119	5.3675	4.6794	4.6778	4.4515	4.9384	4.7707	2.5395	2.8775	2.8854	3.2022	3.4203	3.6236	4.7	4.84
49.7653	4.1285	3.8264	5.3735	4.704	4.6904	4.4827	4.9573	4.8153	2.5133	2.8454	2.8439	3.1891	3.4135	3.5981	4.7371	4.8767
49.9319	4.0944	3.824	5.3915	4.7174	4.7126	4.527	4.9826	4.8436	2.4818	2.8305	2.83	3.16	3.361	3.5692	4.7582	4.9114
50.0986	4.0929	3.8027	5.4134	4.7412	4.7192	4.5577	5.0247	4.8708	2.4577	2.8188	2.8105	3.1391	3.3282	3.5438	4.77	4.9291
50.2653	4.0681	3.7916	5.4277	4.7517	4.771	4.5843	5.0416	4.8668	2.4323	2.8032	2.7848	3.1275	3.3004	3.5172	4.7818	4.9504
50.4319	4.0507	3.7895	5.4378	4.7712	4.8124	4.5916	5.0409	4.8939	2.4061	2.776	2.7453	3.117	3.2743	3.5266	4.819	4.959
50.5986	4.036	3.793	5.4564	4.7799	4.8282	4.6243	5.0757	4.9327	2.3773	2.7629	2.7213	3.1019	3.2593	3.5111	4.8474	5.0055
50.7653	4.0261	3.7758	5.4766	4.8052	4.8726	4.6603	5.1042	4.9544	2.3536	2.7488	2.6867	3.0879	3.2551	3.4958	4.8662	5.0579
50.9319	4.0046	3.7859	5.5145	4.8227	4.9033	4.6983	5.1391	4.9768	2.3276	2.728	2.6666	3.0597	3.2136	3.4788	4.8965	5.0889
51.0986	3.991	3.7853	5.5372	4.8631	4.9221	4.7308	5.1498	4.9871	2.3099	2.7167	2.6448	3.0377	3.1784	3.4566	4.9213	5.103
51.2653	3.9859	3.779	5.542	4.8965	4.9368	4.7613	5.1722	5.0122	2.2835	2.699	2.6119	3.0217	3.1605	3.4393	4.9655	5.1169
51.4319	3.9775	3.7786	5.5823	4.9037	4.9605	4.7724	5.2121	5.0405	2.252	2.6808	2.581	2.9904	3.1373	3.4246	4.9733	5.1468
51.5986	3.9799	3.7707	5.5715	4.9294	4.972	4.7938	5.2224	5.0477	2.2191	2.6641	2.5501	2.9719	3.1216	3.4161	4.9913	5.181
51.7653	3.971	3.7491	5.6027	4.9655	5.001	4.8267	5.2521	5.0589	2.1871	2.6396	2.5118	2.9535	3.0903	3.3843	4.9945	5.202
51.9319	3.9668	3.7491	5.613	4.9882	5.0209	4.8551	5.2607	5.079	2.161	2.6087	2.4909	2.9327	3.0594	3.3585	5.0251	5.223
52.0986	3.9527	3.7532	5.6222	4.9991	5.0389	4.882	5.3004	5.0895	2.1283	2.5941	2.4756	2.9149	3.0173	3.3339	5.0392	5.2284
52.2653	3.9592	3.7646	5.6338	5.0363	5.0712	4.8808	5.3041	5.1032	2.1037	2.5694	2.4436	2.9174	2.9795	3.3231	5.0602	5.2548
52.4319	3.9286	3.7383	5.6523	5.0462	5.1023	4.9111	5.3401	5.1082	2.0698	2.5602	2.4103	2.8938	2.9627	3.3013	5.0843	5.2844
52.5986	3.9013	3.7305	5.6607	5.0744	5.1234	4.9429	5.3641	5.1478	2.0447	2.5454	2.3807	2.8747	2.9534	3.2811	5.1257	5.308
52.7653	3.8807	3.7174	5.6724	5.0893	5.164	4.957	5.4122	5.1875	2.0125	2.5244	2.3583	2.8526	2.9193	3.2524	5.1624	5.3374
52.9319	3.8676	3.6937	5.6665	5.1193	5.2034	4.9869	5.4188	5.2255	1.9852	2.5111	2.3408	2.833	2.9024	3.2183	5.2044	5.3701
53.0986	3.8478	3.673	5.6751	5.1198	5.2381	5.0265	5.4372	5.2459	1.9505	2.4937	2.3132	2.8059	2.8834	3.2123	5.2244	5.4031
53.2653	3.8332	3.6698	5.6956	5.1239	5.257	5.0324	5.4851	5.283	1.9209	2.4769	2.2891	2.7901	2.8628	3.1883	5.2598	5.4223
53.4319	3.8293	3.6599	5.7191	5.1269	5.2786	5.0546	5.508	5.3182	1.8892	2.4618	2.2616	2.7801	2.8462	3.1758	5.2823	5.4477
53.5986	3.8089	3.6342	5.7586	5.1048	5.3048	5.1014	5.5235	5.3129	1.8502	2.4375	2.2438	2.7556	2.8439	3.1472	5.2955	5.4612
53.7653	3.7901	3.6131	5.7874	5.1207	5.3351	5.1291	5.5137	5.3512	1.826	2.4181	2.2089	2.7319	2.8222	3.123	5.3506	5.4775
53.9319	3.778	3.5966	5.8404	5.1608	5.3486	5.1363	5.5511	5.3593	1.7937	2.3863	2.1784	2.7126	2.7996	3.1159	5.3771	5.5219
54.0986	3.7593	3.5749	5.8522	5.1596	5.3711	5.1544	5.5922	5.3884	1.7541	2.3607	2.1579	2.6836	2.785	3.0887	5.4013	5.552
54.2653	3.7268	3.5725	5.8739	5.1766	5.4162	5.1754	5.6044	5.386	1.7171	2.3316	2.1359	2.6617	2.7667	3.0506	5.4325	5.5766
54.4319	3.6966	3.571	5.8917	5.1759	5.4176	5.1855	5.6252	5.4121	1.6952	2.3086	2.11	2.6446	2.7431	3.0273	5.4436	5.6036
54.5986	3.6623	3.5446	5.9225	5.1776	5.456	5.2236	5.6616	5.4356	1.6575	2.2827	2.0958	2.6194	2.7277	3.0017	5.46	5.635
54.7653	3.6547	3.524	5.9259	5.2057	5.4537	5.2489	5.6631	5.4576	1.6379	2.2526	2.0606	2.6026	2.6953	2.9753	5.4719	5.652
54.9319	3.6471	3.4944	5.9251	5.2396	5.4768	5.2812	5.6828	5.4653	1.6123	2.2228	2.0284	2.5668	2.6654	2.9609	5.4969	5.6811
55.0986	3.615	3.4818	5.9245	5.294	5.5038	5.3133	5.6994	5.4835	1.5958	2.2088	1.9895	2.5384	2.6299	2.9343	5.5218	5.7034
55.2653	3.6014	3.4687	5.8997	5.3103	5.544	5.3455	5.715	5.493	1.5619	2.1849	1.9568	2.5151	2.616	2.9246	5.5685	5.7327
55.4319	3.5981	3.4538	5.8936	5.3296	5.5623	5.3502	5.75	5.5147	1.534	2.1582	1.9203	2.5002	2.5841	2.9073	5.5827	5.7369
55.5986	3.5927	3.4621	5.9238	5.3708	5.594	5.3572	5.7693	5.5434	1.5118	2.1439	1.8964	2.4783	2.558	2.8848	5.6186	5.7427
55.7653	3.5703	3.4402	5.9277	5.3836	5.5997	5.3869	5.7832	5.5689	1.4878	2.1291	1.8686	2.4516	2.5288	2.8719	5.6545	5.7465
55.9319	3.5513	3.4312	5.9494	5.4153	5.6128	5.3878	5.7889	5.6015	1.4756	2.1196	1.8428	2.4287	2.5008	2.8548	5.6646	5.7733
56.0986	3.5205	3.4154	5.9818	5.4206	5.6524	5.384	5.8199	5.6271	1.4366	2.0935	1.8171	2.4034	2.4764	2.8284	5.6742	5.7976
56.2653	3.4848	3.4011	5.9879	5.4381	5.671	5.4205	5.8703	5.6492	1.411	2.0726	1.7858	2.3867	2.4593	2.8189	5.6948	5.8046
56.4319	3.4549	3.3829	6.0234	5.4508	5.6941	5.4413	5.8801	5.6602	1.3858	2.0512	1.7592	2.3605	2.4252	2.7852	5.7132	5.7989
56.5986	3.4109	3.3572	6.0104	5.4619	5.7082	5.4843	5.8959	5.687	1.3637	2.0146	1.7238	2.3402	2.4107	2.7705	5.7528	5.8203
56.7653	3.3843	3.3475	6.011	5.4607	5.7306	5.5296	5.9067	5.7007	1.3355	1.9886	1.6976	2.3056	2.3827	2.7538	5.7503	5.8466
56.9319	3.3451	3.3351	6.0099	5.4742	5.758	5.515	5.9233	5.719	1.2997	1.9639	1.6638	2.2614	2.3518	2.7316	5.7611	5.8568
57.0989	3.3412	3.3265	6.0237	5.4938	5.7653	5.5355	5.9485	5.7614	1.2791	1.9299	1.6301	2.2419	2.3204	2.7144	5.7815	5.9008
57.2656	3.3285	3.3131	6.0649	5.5021	5.7908	5.5698	5.9559	5.7444	1.2502	1.9032	1.6031	2.2103	2.31	2.6853	5.7909	5.9233
57.4322	3.3141	3.2908	6.0633	5.5023	5.7965	5.608	5.9993	5.7663	1.2244	1.8755	1.5663	2.2039	2.288	2.6676	5.8515	5.961
57.5989	3.3022	3.2669	6.0761	5.5005	5.8196	5.6339	6.0255	5.7959	1.2024	1.8559	1.5415	2.1572	2.2625	2.6351	5.8684	5.9721
57.7656	3.2762	3.2436	6.0803	5.5089	5.8772	5.6798	6.0495	5.8067	1.1724	1.8192	1.5191	2.1358	2.2358	2.6199	5.8979	5.9963
57.9322	3.2557	3.2211	6.0726	5.5279	5.8926	5.7102	6.0811	5.8308	1.1556	1.7943	1.4963	2.1076	2.2142	2.6019	5.927	6.0097
58.0989	3.2581	3.1938	6.0815	5.5412	5.888	5.7347	6.0903	5.8491	1.1336	1.7647	1.4754	2.0752	2.1853	2.5763	5.9613	6.0412
58.2656	3.2286	3.1819	6.0685	5.522	5.9057	5.7522	6.0875	5.8877	1.1076	1.7399	1.4615	2.0407	2.1579	2.5454	5.9882	6.0277
58.4322	3.2015	3.1565	6.0721	5.549	5.9204	5.7799	6.1056	5.9059	1.0837	1.722	1.4408	2.0194	2.1245	2.5085	6.0015	6.0481
58.5989	3.1694	3.1278	6.0549	5.5703	5.9649	5.8168	6.1107	5.9315	1.0727	1.6857	1.4045	2.0001	2.1096	2.4913	6.0141	6.0862
58.7656	3.156	3.1123	6.0749	5.6	5.9887	5.8367	6.1178	5.9528	1.054	1.6691	1.3791	1.9628	2.082	2.4487	6.0281	6.111
58.9322	3.1257	3.0873	6.0731	5.6066	5.995	5.8554	6.1458	5.9709	1.0376	1.651	1.3571	1.9358	2.0526	2.4229	6.0426	6.1532
59.0989	3.1018	3.0645	6.0874	5.5964	6.0089	5.8395	6.1642	5.992	1.0181	1.6328	1.3217	1.9096	2.0278	2.3963	6.0763	6.1496
59.2656	3.0787	3.0531	6.0812	5.6179	6.0124	5.84	6.1257	6.0091	1.0059	1.6114	1.2978	1.8864	2.0021	2.3762	6.0891	6.1763
59.4322	3.0655	3.033	6.1004	5.6449	6.0073	5.8331	6.1326	6.0292	0.9871	1.5934	1.2795	1.8637	1.9745	2.3578	6.1208	6.1948
59.5989	3.045	3.0149	6.1145	5.6755	6.0122	5.8567	6.1613	6.038	0.9725	1.5691	1.2488	1.8361	1.9376	2.3263	6.1511	6.242
59.7656	3.0191	2.9979	6.1199	5.6823	6.0236	5.8862	6.1866	6.0434	0.956	1.542	1.2264	1.8118	1.9123	2.3111	6.1903	6.2477
59.9322	2.993	2.983	6.1101	5.7014	6.0292	5.8949	6.2121	6.0501	0.9371	1.5221	1.2109	1.7917	1.8879	2.2909	6.2309	6.2677
60.0989	2.9597	2.9572	6.1055	5.6923	6.0414	5.904	6.2294	6.0622	0.9207	1.4952	1.1927	1.7649	1.8676	2.2646	6.2109	6.3013
60.2656	2.9287	2.9376	6.1169	5.6872	6.0511	5.9511	6.2365	6.0899	0.9011	1.4737	1.1804	1.7334	1.8524	2.2384	6.224	6.3107
60.4322	2.9205	2.9101	6.1003	5.69	6.0674	5.9754	6.2579	6.1141	0.882	1.4629	1.1563	1.7176	1.8255	2.2199	6.239	6.3268
60.5989	2.8907	2.897	6.1006	5.6916	6.0793	5.9827	6.248	6.1452	0.8558	1.4367	1.1356	1.6896	1.8071	2.1909	6.2841	6.366
60.7656	2.8687	2.8764	6.1186	5.6948	6.1107	6.0261	6.2694	6.1223	0.8418	1.42	1.1023	1.6695	1.7876	2.1762	6.2951	6.3787
60.9322	2.8574	2.8592	6.1186	5.7139	6.1217	6.0432	6.2856	6.1474	0.8208	1.4113	1.0897	1.6448	1.763	2.1492	6.2982	6.4068
61.0989	2.8349	2.8382	6.1129	5.7323	6.1592	6.0668	6.3116	6.1776	0.8098	1.3948	1.0659	1.6222	1.74	2.1242	6.282	6.415
61.2656	2.8114	2.8289	6.118	5.7598	6.1984	6.0839	6.3176	6.1585	0.7915	1.3791	1.0438	1.6012	1.7238	2.1169	6.2914	6.4077
61.4322	2.7906	2.8133	6.0942	5.7426	6.188	6.1019	6.3181	6.1853	0.7815	1.3637	1.0238	1.5757	1.704	2.1051	6.3081	6.4398
61.5989	2.765	2.8004	6.0894	5.7609	6.2089	6.0992	6.3153	6.2128	0.7704	1.3352	1.0017	1.5525	1.6858	2.0863	6.3216	6.445
61.7656	2.7308	2.7729	6.0944	5.783	6.2173	6.11	6.3226	6.2324	0.7539	1.3292	0.9821	1.5229	1.6673	2.0642	6.3527	6.4621
61.9322	2.7097	2.7468	6.1034	5.7508	6.2481	6.1174	6.3167	6.237	0.7365	1.3113	0.9605	1.5053	1.642	2.0408	6.3742	6.477
62.0989	2.6911	2.7204	6.118	5.7374	6.262	6.1106	6.3233	6.2251	0.7236	1.2944	0.9388	1.4859	1.6162	2.0184	6.403	6.5144
62.2656	2.6686	2.6884	6.1161	5.7445	6.2569	6.1134	6.3313	6.2443	0.706	1.2729	0.9222	1.4685	1.5898	2.0068	6.4034	6.5466
62.4322	2.6373	2.6554	6.1191	5.7575	6.2909	6.0903	6.3324	6.2768	0.6936	1.2504	0.902	1.4497	1.571	1.9825	6.3939	6.5429
62.5989	2.6194	2.6247	6.1213	5.7338	6.2941	6.1131	6.3525	6.2672	0.6852	1.2352	0.884	1.4392	1.5474	1.9629	6.4119	6.5601
62.7656	2.5958	2.607	6.13	5.7437	6.3096	6.0992	6.3605	6.2884	0.6632	1.218	0.8753	1.4101	1.5176	1.9312	6.4631	6.5685
62.9322	2.5615	2.5872	6.1443	5.7163	6.3536	6.1302	6.3521	6.2998	0.6489	1.1961	0.8599	1.3916	1.4992	1.9131	6.4554	6.5908
63.0989	2.5391	2.5646	6.1454	5.7378	6.3622	6.1236	6.3863	6.301	0.641	1.1878	0.848	1.3654	1.4757	1.9029	6.4877	6.5921
63.2658	2.5145	2.5502	6.159	5.7408	6.3694	6.1345	6.4164	6.2852	0.6329	1.1731	0.8358	1.3394	1.4615	1.8814	6.4958	6.5997
63.4325	2.4835	2.5307	6.1462	5.7393	6.37	6.1477	6.4122	6.3112	0.6174	1.1587	0.8243	1.314	1.437	1.8697	6.5083	6.6082
63.5992	2.4636	2.5106	6.1302	5.722	6.3898	6.1511	6.4264	6.3073	0.6097	1.1474	0.8102	1.2882	1.4139	1.8597	6.5157	6.615
63.7658	2.4365	2.4948	6.1486	5.7582	6.3814	6.1816	6.4472	6.2858	0.5981	1.1325	0.7913	1.2754	1.3925	1.8464	6.5314	6.6503
63.9325	2.4075	2.4739	6.1604	5.7623	6.3802	6.199	6.4406	6.2956	0.5829	1.113	0.7762	1.252	1.3837	1.824	6.5384	6.69
64.0992	2.3987	2.4492	6.1454	5.7753	6.3783	6.2419	6.4696	6.3006	0.5749	1.0974	0.7587	1.2313	1.3641	1.8055	6.5608	6.7007
64.2658	2.3701	2.4362	6.1419	5.7819	6.3775	6.2521	6.478	6.332	0.5667	1.0833	0.7462	1.2128	1.3566	1.7929	6.5815	6.7176
64.4325	2.3425	2.4159	6.139	5.7629	6.3769	6.2813	6.4706	6.3372	0.558	1.0587	0.7328	1.1884	1.3434	1.7734	6.6065	6.717
64.5992	2.3207	2.4027	6.0961	5.7457	6.3829	6.2887	6.5077	6.3391	0.5477	1.0418	0.7198	1.165	1.3291	1.7543	6.6416	6.7317
64.7658	2.3064	2.3943	6.0821	5.7789	6.3748	6.2791	6.4979	6.3656	0.5349	1.0161	0.7087	1.1498	1.3144	1.7308	6.6288	6.7182
64.9325	2.2828	2.371	6.0741	5.7667	6.4027	6.2882	6.5006	6.3716	0.5218	0.9979	0.6927	1.1342	1.2939	1.7127	6.6315	6.7663
65.0992	2.2645	2.3442	6.082	5.7764	6.4145	6.2931	6.5535	6.3879	0.5145	0.9801	0.6763	1.1182	1.2786	1.692	6.6493	6.8063
65.2658	2.2473	2.336	6.0787	5.8074	6.4268	6.2822	6.545	6.3754	0.5049	0.9596	0.6662	1.1012	1.2597	1.6698	6.6375	6.8058
65.4325	2.2238	2.3087	6.1017	5.8164	6.4426	6.317	6.5332	6.3899	0.4941	0.9409	0.6571	1.0889	1.2431	1.649	6.6393	6.8101
65.5992	2.2015	2.2878	6.1041	5.8089	6.4021	6.3202	6.5416	6.4185	0.4795	0.9248	0.649	1.0669	1.2251	1.6298	6.6292	6.8039
65.7658	2.1831	2.2716	6.0814	5.8244	6.4118	6.3234	6.5452	6.4055	0.4711	0.9089	0.638	1.0559	1.21	1.6088	6.643	6.8181
65.9325	2.1644	2.2464	6.0986	5.8484	6.4442	6.3475	6.5627	6.4208	0.4692	0.8925	0.625	1.0386	1.1947	1.5951	6.6576	6.82
66.0992	2.1463	2.231	6.1079	5.8537	6.4704	6.3631	6.5318	6.4271	0.4552	0.8851	0.6122	1.0196	1.179	1.5693	6.6829	6.8548
66.2658	2.1299	2.2102	6.1213	5.8644	6.4956	6.3558	6.5675	6.4539	0.4466	0.8681	0.5974	0.9981	1.1631	1.5468	6.6982	6.8517
66.4325	2.1156	2.1836	6.1131	5.8711	6.5193	6.3666	6.5699	6.4709	0.4389	0.8702	0.5912	0.9788	1.1397	1.5262	6.6938	6.918
66.5992	2.0933	2.1675	6.0961	5.8869	6.5541	6.4013	6.579	6.4767	0.4314	0.8577	0.5834	0.9644	1.1234	1.5133	6.7234	6.9042
66.7658	2.0803	2.1489	6.0942	5.8786	6.5329	6.3834	6.5862	6.4622	0.4209	0.8455	0.5678	0.9461	1.1032	1.4918	6.7693	6.8789
66.9325	2.0626	2.1286	6.0589	5.8759	6.5378	6.3677	6.6037	6.4427	0.4141	0.832	0.5529	0.9289	1.0889	1.4796	6.7788	6.8859
67.0992	2.0401	2.1081	6.0273	5.8835	6.5232	6.3935	6.6068	6.4354	0.4066	0.8198	0.5353	0.9154	1.0744	1.4611	6.7954	6.8835
67.2658	2.0217	2.0801	6.0466	5.8718	6.531	6.3927	6.5976	6.4373	0.4014	0.8058	0.5259	0.8964	1.0618	1.4492	6.8231	6.8786
67.4325	2.0028	2.0564	6.0251	5.8529	6.5547	6.407	6.5755	6.4297	0.3949	0.7886	0.5171	0.8878	1.054	1.4386	6.8364	6.8885
67.5992	1.9785	2.037	5.9944	5.8605	6.5707	6.4015	6.5808	6.4444	0.3851	0.7746	0.5071	0.8731	1.0387	1.4243	6.8159	6.9119
67.7658	1.9552	2.0193	5.9791	5.8666	6.5997	6.4063	6.6206	6.4701	0.3809	0.7584	0.4913	0.8595	1.0206	1.4101	6.8073	6.9183
67.9325	1.936	2.0017	5.9639	5.9025	6.6315	6.3923	6.6345	6.4965	0.369	0.7524	0.4775	0.8429	1.0031	1.392	6.8322	6.9374
68.0992	1.9221	1.9749	5.9397	5.8986	6.6203	6.427	6.6371	6.4838	0.3649	0.7412	0.4691	0.8338	0.9899	1.3751	6.8854	6.9429
68.2658	1.9008	1.9447	5.9174	5.8688	6.6424	6.4123	6.6358	6.4971	0.3618	0.7303	0.4586	0.8228	0.9768	1.3608	6.8985	6.9581
68.4325	1.8926	1.935	5.9322	5.8685	6.6678	6.4231	6.6294	6.5155	0.3491	0.7196	0.4486	0.8112	0.9673	1.3351	6.902	6.9563
68.5989	1.8822	1.9211	5.9342	5.8679	6.7037	6.4531	6.6308	6.5023	0.3418	0.7079	0.4337	0.7998	0.96	1.3183	6.9064	6.9674
68.7656	1.856	1.9086	5.9364	5.8538	6.7201	6.4735	6.6353	6.5015	0.3399	0.6948	0.4225	0.791	0.948	1.304	6.9095	6.951
68.9322	1.8405	1.8926	5.9585	5.8638	6.7193	6.4702	6.6529	6.5252	0.3385	0.6849	0.4142	0.771	0.9344	1.2934	6.9094	6.9356
69.0986	1.8141	1.876	5.936	5.8858	6.7594	6.4819	6.6446	6.5309	0.3337	0.6744	0.408	0.7586	0.9219	1.2789	6.8848	6.9437
69.2653	1.79	1.8502	5.8967	5.8859	6.7479	6.5273	6.6462	6.5639	0.3254	0.6657	0.3995	0.7442	0.9117	1.2572	6.8828	6.9651
69.4319	1.7675	1.8353	5.9031	5.8979	6.7496	6.5383	6.6434	6.5573	0.315	0.6515	0.3957	0.7287	0.9005	1.2352	6.8714	6.9557
69.5986	1.7532	1.8183	5.8868	5.8819	6.7653	6.554	6.6694	6.5709	0.3124	0.6537	0.3905	0.7165	0.883	1.2194	6.9188	6.9499
69.7653	1.7387	1.8064	5.9053	5.8927	6.7651	6.5797	6.6728	6.578	0.3032	0.6406	0.3833	0.7066	0.8714	1.2002	6.9132	6.9825
69.9319	1.7168	1.7886	5.8856	5.9131	6.7422	6.5568	6.6563	6.6047	0.3031	0.6353	0.375	0.6969	0.8531	1.1873	6.9203	7.0045
70.0986	1.6957	1.7816	5.8908	5.9152	6.7563	6.5565	6.6806	6.5989	0.3024	0.6272	0.3707	0.6844	0.8456	1.1678	6.9534	7.0229
70.2653	1.6826	1.7663	5.8755	5.9013	6.7715	6.5806	6.671	6.6412	0.2983	0.6124	0.3641	0.6721	0.8284	1.1586	6.9024	7.0004
70.4319	1.6674	1.749	5.8634	5.9024	6.7638	6.5758	6.6787	6.6361	0.29	0.6077	0.3619	0.6612	0.8173	1.1378	6.9197	7.0079
70.5986	1.6564	1.7435	5.8627	5.8686	6.7855	6.5721	6.6968	6.6575	0.2838	0.5928	0.3537	0.6536	0.8124	1.1274	6.9465	6.9932
70.7653	1.6377	1.7243	5.8479	5.864	6.7894	6.585	6.6931	6.6495	0.2843	0.5856	0.3441	0.6453	0.7975	1.116	6.9623	6.9813
70.9319	1.6194	1.7041	5.8399	5.8999	6.7577	6.5899	6.7194	6.6334	0.2814	0.5836	0.3414	0.6311	0.7844	1.0958	6.9943	6.9903
71.0986	1.6022	1.6867	5.7979	5.8953	6.7902	6.5832	6.7281	6.6461	0.2729	0.5656	0.3324	0.623	0.7755	1.0838	6.9816	6.9835
71.2653	1.5949	1.6653	5.7674	5.8939	6.7828	6.5621	6.7233	6.6369	0.2683	0.5573	0.3268	0.6089	0.7592	1.0698	6.9918	6.9872
71.4319	1.5728	1.6462	5.7763	5.9	6.7918	6.5754	6.7177	6.645	0.2649	0.5503	0.3219	0.5979	0.7511	1.0564	6.9706	6.9704
71.5986	1.5531	1.6282	5.7658	5.9313	6.7821	6.593	6.7073	6.6304	0.2568	0.5407	0.3172	0.5826	0.7401	1.0442	6.9834	6.9798
71.7653	1.5446	1.6077	5.775	5.9341	6.7816	6.5897	6.7166	6.6063	0.2569	0.5369	0.317	0.5687	0.728	1.0306	6.999	7.0261
71.9319	1.533	1.5988	5.7959	5.9234	6.8051	6.5718	6.6962	6.6419	0.2485	0.5208	0.3069	0.5647	0.7215	1.023	6.9964	7.0393
72.0986	1.5201	1.5803	5.7736	5.9451	6.8142	6.5791	6.7271	6.6073	0.2448	0.512	0.3057	0.5556	0.7097	1.0092	6.9988	7.0759
72.2653	1.5012	1.571	5.7636	5.9407	6.8333	6.5856	6.703	6.6068	0.2418	0.5009	0.2934	0.5506	0.7024	1.0001	7.0112	7.0796
72.4319	1.4842	1.5534	5.7496	5.9556	6.7973	6.5842	6.7025	6.6299	0.2363	0.4944	0.2951	0.5368	0.6922	0.9794	7.0158	7.1002
72.5986	1.4718	1.5388	5.7319	5.9423	6.7819	6.5892	6.7189	6.657	0.2346	0.4841	0.2865	0.5302	0.6862	0.9662	7.0055	7.1006
72.7653	1.4588	1.5272	5.7384	5.9368	6.8036	6.5886	6.7322	6.6598	0.2314	0.4708	0.2781	0.5224	0.679	0.9516	7.0031	7.0883
72.9319	1.4447	1.5126	5.7403	5.9508	6.7618	6.5954	6.753	6.6686	0.2253	0.457	0.2783	0.5094	0.6787	0.9384	7.0188	7.0906
73.0986	1.4338	1.4949	5.7132	5.9497	6.7693	6.6389	6.759	6.6606	0.22	0.4531	0.276	0.502	0.6657	0.9215	7.024	7.075
73.2653	1.4175	1.4826	5.7074	5.9628	6.7801	6.6605	6.7655	6.6701	0.219	0.4439	0.2748	0.4964	0.6601	0.9089	7.02	7.0742
73.4319	1.3991	1.4648	5.6845	5.9538	6.7807	6.6492	6.7868	6.6413	0.2185	0.4383	0.2605	0.4918	0.6496	0.8983	7.0365	7.0743
73.5986	1.3908	1.4494	5.6671	5.9289	6.7752	6.6465	6.7594	6.6598	0.2109	0.4304	0.2648	0.4858	0.6428	0.8824	7.0516	7.0937
73.7653	1.3846	1.4383	5.6621	5.9329	6.8178	6.6129	6.767	6.6784	0.2065	0.4191	0.251	0.4837	0.6378	0.8746	7.0365	7.0566
73.9319	1.3702	1.4184	5.6381	5.9319	6.8326	6.6072	6.7518	6.6577	0.2055	0.4174	0.2524	0.4759	0.6238	0.8547	7.0769	7.0581
74.0986	1.3543	1.4022	5.6249	5.945	6.8477	6.6222	6.7082	6.6663	0.2032	0.4076	0.2447	0.4703	0.6128	0.8504	7.067	7.092
74.2653	1.3417	1.3926	5.6241	5.9411	6.8503	6.6141	6.7075	6.6689	0.198	0.4008	0.2429	0.4647	0.6086	0.8438	7.0478	7.0679
74.4319	1.3306	1.3785	5.6167	5.9578	6.8511	6.6325	6.7	6.6899	0.1958	0.3908	0.2384	0.4548	0.5987	0.8364	7.0792	7.0785
74.5986	1.3175	1.3629	5.6174	5.9748	6.8544	6.6433	6.6843	6.6968	0.1973	0.3899	0.2353	0.4455	0.5876	0.8276	7.1185	7.093
74.7653	1.3001	1.3437	5.5858	5.9692	6.8838	6.6561	6.6852	6.7395	0.1918	0.3884	0.2323	0.4403	0.5781	0.82	7.1063	7.0985
74.9319	1.2873	1.3288	5.5534	5.9628	6.8989	6.6581	6.6789	6.7421	0.1934	0.3832	0.2279	0.4307	0.5633	0.8023	7.0956	7.1103
75.0986	1.28	1.3201	5.5506	5.9699	6.8851	6.678	6.7208	6.735	0.1915	0.3747	0.2235	0.4242	0.5537	0.7941	7.097	7.114
75.2653	1.2742	1.3143	5.5727	5.9699	6.9089	6.6958	6.7356	6.7601	0.1885	0.3717	0.2263	0.4209	0.5486	0.7828	7.1003	7.1245
75.4319	1.2498	1.3067	5.5746	5.9872	6.8944	6.6772	6.7561	6.7499	0.1838	0.3578	0.22	0.4188	0.5416	0.7785	7.1396	7.1479
75.5986	1.2419	1.2829	5.5668	5.9916	6.9137	6.6988	6.7693	6.7006	0.1837	0.3599	0.2208	0.4108	0.5309	0.7626	7.1536	7.1674
75.7653	1.231	1.2762	5.5605	5.997	6.8939	6.6817	6.7502	6.7261	0.1813	0.3483	0.2172	0.4063	0.5256	0.7597	7.1779	7.1761
75.9319	1.2154	1.2617	5.5642	5.9932	6.9153	6.7281	6.7621	6.6798	0.1806	0.3464	0.2159	0.3935	0.5132	0.7449	7.1824	7.1848
76.0986	1.2019	1.2433	5.5743	5.978	6.9462	6.7631	6.7726	6.6749	0.1794	0.3376	0.2091	0.389	0.5052	0.7366	7.1658	7.1956
76.2653	1.1921	1.2352	5.5633	5.9614	6.9481	6.7655	6.7657	6.691	0.1722	0.3325	0.2055	0.384	0.5022	0.7307	7.18	7.2271
76.4319	1.1846	1.2212	5.53	5.9735	6.9152	6.7815	6.758	6.6988	0.176	0.3318	0.207	0.3786	0.4922	0.7181	7.2212	7.2282
76.5986	1.1676	1.2214	5.5344	5.9784	6.906	6.8109	6.7422	6.6861	0.1747	0.3237	0.1989	0.375	0.487	0.7156	7.2069	7.2225
76.7653	1.1566	1.2087	5.5407	5.9681	6.9155	6.7789	6.7664	6.6772	0.1749	0.3228	0.1975	0.3674	0.4791	0.7049	7.2417	7.2451
76.9319	1.1483	1.2008	5.512	5.9787	6.9345	6.7703	6.7659	6.729	0.1743	0.3226	0.1954	0.3614	0.4734	0.6907	7.2468	7.2688
77.0986	1.145	1.1857	5.504	5.9747	6.929	6.7634	6.7702	6.7104	0.1732	0.3166	0.1979	0.3567	0.4701	0.6787	7.2532	7.2537
77.2653	1.1377	1.1759	5.5011	5.9856	6.9007	6.8105	6.7871	6.7052	0.1689	0.3098	0.1987	0.3546	0.4679	0.6691	7.2596	7.2816
77.4319	1.1269	1.1659	5.5158	5.9728	6.9231	6.8244	6.7955	6.7402	0.1691	0.3037	0.1948	0.3453	0.4611	0.6618	7.2708	7.2969
77.5986	1.1181	1.1559	5.5074	5.991	6.9513	6.8669	6.7692	6.7361	0.1692	0.3002	0.191	0.3382	0.452	0.6496	7.2831	7.3152
77.7653	1.1115	1.1456	5.4995	6	6.9632	6.8514	6.7925	6.7555	0.1649	0.2947	0.1885	0.34	0.4479	0.646	7.2867	7.3257
77.9319	1.1063	1.1379	5.4669	6.028	6.9959	6.8606	6.8164	6.7608	0.1594	0.2896	0.1874	0.3328	0.4432	0.637	7.2743	7.3487
78.0986	1.0947	1.1225	5.4574	6.0266	6.988	6.8976	6.8163	6.7537	0.1648	0.2956	0.1878	0.3212	0.4336	0.623	7.2809	7.3688
78.2653	1.086	1.1107	5.4429	6.0345	6.9673	6.9259	6.8052	6.7772	0.1626	0.2857	0.1867	0.3169	0.4255	0.6138	7.295	7.3617
78.4319	1.0803	1.1061	5.4525	6.0164	6.9407	6.9195	6.8049	6.7871	0.1563	0.2784	0.185	0.3148	0.4246	0.6079	7.3273	7.348
78.5986	1.0637	1.0912	5.4441	5.9994	6.9401	6.9138	6.7804	6.7884	0.1581	0.2775	0.1793	0.3102	0.4161	0.6011	7.3235	7.3354
78.7653	1.0523	1.0761	5.4252	6.0219	6.9536	6.9531	6.8023	6.7976	0.1608	0.276	0.1808	0.3041	0.4099	0.588	7.3223	7.39
78.9319	1.0405	1.0674	5.4179	6.0403	6.9644	6.9647	6.7313	6.8158	0.157	0.2714	0.1727	0.3016	0.4049	0.5806	7.3024	7.3924
79.0986	1.0284	1.0557	5.3919	6.0502	6.9649	6.9747	6.7376	6.8522	0.1553	0.2689	0.1747	0.3001	0.4019	0.573	7.2998	7.39
79.2653	1.0168	1.0456	5.3753	6.0258	6.9775	6.9777	6.7158	6.8411	0.1555	0.2669	0.1744	0.2931	0.3952	0.561	7.283	7.4115
79.4319	1.0093	1.0398	5.3487	6.0178	6.9909	6.9932	6.7537	6.8535	0.1554	0.2623	0.1725	0.2902	0.3893	0.5505	7.293	7.4107
79.5986	0.9966	1.0298	5.3331	6.0252	7.0104	7.0043	6.7617	6.854	0.1545	0.2548	0.1689	0.2893	0.3848	0.5433	7.31	7.4161
79.7653	0.9911	1.0191	5.306	6.0477	7.0181	6.9865	6.7817	6.8777	0.1516	0.2519	0.1686	0.2874	0.3796	0.541	7.31	7.3944
79.9319	0.9838	1.003	5.3053	6.0605	7.0313	6.9902	6.7964	6.8768	0.1548	0.2539	0.1714	0.2762	0.3726	0.533	7.3035	7.4276
80.0986	0.9725	0.988	5.3123	6.0602	7.034	6.9996	6.8252	6.8604	0.152	0.2496	0.1696	0.2766	0.3703	0.5255	7.3023	7.4517
80.2653	0.9605	0.9856	5.3431	6.0753	7.048	7.0149	6.8229	6.8886	0.1447	0.2426	0.167	0.2764	0.3661	0.5189	7.317	7.4759
80.4319	0.9477	0.981	5.3311	6.0223	7.0964	7.027	6.8155	6.8778	0.1464	0.2401	0.1625	0.2754	0.3598	0.513	7.3209	7.4755
80.5986	0.9395	0.9738	5.3419	6.0117	7.1053	7.0506	6.8438	6.8928	0.1446	0.2371	0.1597	0.2707	0.3559	0.5055	7.3316	7.4804
80.7653	0.9336	0.9605	5.3492	5.989	7.1123	7.0653	6.8595	6.8717	0.1478	0.2398	0.1641	0.2641	0.3466	0.4968	7.326	7.4899
80.9319	0.9229	0.9547	5.3879	5.9894	7.1281	7.0601	6.8923	6.8925	0.1424	0.2336	0.158	0.2656	0.3433	0.4927	7.3169	7.4814
81.0986	0.9162	0.9459	5.3638	5.9895	7.1283	7.0691	6.9253	6.8767	0.1437	0.2304	0.1613	0.2612	0.3428	0.4899	7.3151	7.5104
81.2653	0.9081	0.9378	5.3543	5.9961	7.1173	7.0713	6.9334	6.866	0.142	0.2284	0.1576	0.259	0.3386	0.4861	7.2924	7.5232
81.4319	0.894	0.9274	5.35	5.9752	7.128	7.0798	6.9264	6.895	0.1401	0.2264	0.1571	0.2531	0.3334	0.4742	7.2899	7.5259
81.5986	0.8822	0.9192	5.3495	5.9807	7.1527	7.1023	6.9195	6.9196	0.1409	0.2217	0.1553	0.2509	0.3301	0.4704	7.3347	7.4905
81.7653	0.8715	0.9111	5.3478	5.9877	7.1347	7.1116	6.9502	6.9105	0.1442	0.2216	0.1499	0.2485	0.3255	0.4595	7.3534	7.5085
81.9319	0.8662	0.901	5.3148	5.9734	7.1765	7.1159	6.9492	6.9197	0.1436	0.22	0.1535	0.2402	0.3169	0.4517	7.3439	7.5245
82.0986	0.8551	0.8935	5.3192	5.977	7.1986	7.1254	6.9333	6.9383	0.1417	0.2184	0.147	0.2393	0.3121	0.4474	7.3394	7.5251
82.2653	0.8497	0.8828	5.3003	5.9637	7.1698	7.1502	6.9241	6.9562	0.1426	0.2187	0.1443	0.2367	0.3085	0.4438	7.3152	7.5111
82.4319	0.8457	0.872	5.2751	5.9749	7.1789	7.1519	6.9223	6.9649	0.1441	0.2138	0.1427	0.2317	0.3042	0.4357	7.3186	7.5591
82.5986	0.8387	0.8639	5.2668	5.9779	7.1686	7.1803	6.9535	6.941	0.1388	0.2106	0.1461	0.231	0.2984	0.4357	7.3227	7.5688
82.7653	0.8247	0.854	5.2538	5.9723	7.1889	7.1942	6.9774	6.9251	0.1411	0.2094	0.1447	0.2275	0.2909	0.4297	7.3761	7.6072
82.9319	0.8147	0.8481	5.2493	5.9622	7.2009	7.1751	6.9729	6.9058	0.1371	0.2033	0.1386	0.2297	0.2875	0.4291	7.3736	7.6255
83.0986	0.8086	0.8355	5.2432	5.977	7.1935	7.1577	6.9733	6.89	0.1327	0.2032	0.1429	0.2268	0.2925	0.4251	7.4021	7.6089
83.2653	0.7983	0.8267	5.2344	5.9911	7.1876	7.1666	6.9716	6.9017	0.1354	0.2017	0.1411	0.2227	0.29	0.4219	7.4398	7.6301
83.4319	0.7843	0.8163	5.1956	5.9649	7.2181	7.1707	6.9696	6.9018	0.1352	0.2012	0.1355	0.2201	0.2801	0.4129	7.4389	7.5925
83.5986	0.7746	0.8091	5.1788	5.9666	7.2206	7.192	6.9872	6.8996	0.1335	0.1976	0.1378	0.2198	0.2827	0.4049	7.4751	7.6053
83.7653	0.7639	0.8034	5.1596	5.9545	7.2292	7.2399	6.9786	6.9083	0.1318	0.1941	0.1402	0.2182	0.2788	0.4036	7.483	7.5832
83.9319	0.7519	0.7913	5.1639	5.9626	7.2354	7.2249	6.9696	6.9354	0.1359	0.1989	0.1362	0.2119	0.2738	0.3933	7.4509	7.5726
84.0986	0.7425	0.7857	5.1792	5.9633	7.2214	7.171	6.9748	6.9191	0.1296	0.1911	0.1358	0.2118	0.2734	0.3911	7.4766	7.5683
84.2653	0.7392	0.7729	5.1815	5.9518	7.2565	7.1524	6.969	6.922	0.1318	0.1918	0.1298	0.2088	0.2667	0.3818	7.4385	7.5594
84.4319	0.7313	0.7654	5.1619	5.9453	7.2248	7.1844	6.9556	6.9395	0.1342	0.1913	0.1311	0.2029	0.2632	0.373	7.4278	7.5546
84.5986	0.7257	0.7591	5.1297	5.9606	7.2253	7.1943	6.9788	6.9529	0.1292	0.185	0.1286	0.2051	0.2552	0.3672	7.4417	7.5707
84.7653	0.7186	0.7547	5.124	5.9355	7.2384	7.2063	7.0261	6.9869	0.129	0.185	0.1279	0.2015	0.2498	0.3608	7.44	7.5674
84.9319	0.711	0.7456	5.1329	5.9083	7.2302	7.1965	7.0363	6.9665	0.128	0.183	0.1264	0.2017	0.2469	0.357	7.4433	7.5881
85.0986	0.7058	0.7412	5.1109	5.9062	7.2327	7.2303	7.0628	6.962	0.1246	0.1815	0.1311	0.1982	0.25	0.3527	7.4699	7.6164
85.2653	0.7039	0.7301	5.0779	5.9317	7.2805	7.2163	7.076	6.9448	0.1287	0.1828	0.1282	0.1924	0.2408	0.3395	7.4682	7.614
85.4319	0.6966	0.7258	5.0564	5.9399	7.2813	7.2199	7.0894	6.9695	0.1283	0.1822	0.1321	0.1876	0.2412	0.3399	7.4576	7.6229
85.5986	0.6887	0.7179	5.0505	5.9295	7.2752	7.2416	7.1314	6.9689	0.1272	0.1757	0.1279	0.1903	0.2376	0.3385	7.4628	7.6472
85.7653	0.6796	0.7146	5.0502	5.9297	7.3015	7.219	7.1137	6.9823	0.1254	0.1768	0.1264	0.1916	0.2327	0.3287	7.4541	7.6505
85.9319	0.6724	0.708	5.051	5.9396	7.2982	7.2192	7.1265	6.9826	0.1254	0.1694	0.1289	0.1897	0.2332	0.3269	7.479	7.6628
86.0986	0.6678	0.7006	5.0362	5.9362	7.3038	7.2194	7.1309	6.9801	0.1219	0.1729	0.1307	0.1839	0.2301	0.3246	7.4534	7.6516
86.2653	0.6648	0.697	5.0382	5.9335	7.3267	7.2345	7.1159	6.988	0.1268	0.1729	0.127	0.1786	0.225	0.3183	7.453	7.6627
86.4319	0.6601	0.6928	5.0309	5.9488	7.3329	7.275	7.0992	6.9825	0.1252	0.1725	0.1291	0.1798	0.2233	0.3127	7.4429	7.6612
86.5986	0.6564	0.6845	5.0588	5.9177	7.3219	7.2752	7.09	6.9999	0.1264	0.1706	0.1253	0.1744	0.217	0.3048	7.466	7.6553
86.7653	0.6526	0.6753	5.0454	5.9075	7.3184	7.2628	7.0653	7.0054	0.1266	0.1701	0.1266	0.174	0.2155	0.3024	7.4815	7.6739
86.9319	0.6504	0.6698	5.0667	5.9355	7.3021	7.2885	7.0779	7.0112	0.1234	0.1645	0.1279	0.1755	0.2176	0.3038	7.4841	7.6839
87.0986	0.6462	0.662	5.0481	5.9452	7.3083	7.3137	7.0581	6.9993	0.1244	0.164	0.1258	0.1716	0.2135	0.3001	7.4771	7.6815
87.2653	0.6409	0.6547	5.0447	5.9536	7.2937	7.2848	7.0755	7.0076	0.1216	0.1653	0.1261	0.168	0.2118	0.2897	7.4978	7.6847
87.4319	0.6297	0.6499	5.0491	5.9486	7.2917	7.2925	7.0863	7.0023	0.1207	0.1634	0.1187	0.1689	0.2064	0.2871	7.4726	7.6667
87.5986	0.6205	0.6401	5.0479	5.9419	7.2893	7.2985	7.1	7.0034	0.1187	0.1575	0.1222	0.1709	0.2061	0.2864	7.4772	7.6612
87.7653	0.6162	0.6337	5.029	5.9264	7.3147	7.3055	7.0777	7.0249	0.1212	0.163	0.1226	0.165	0.1988	0.2783	7.5084	7.6799
87.9319	0.6136	0.6277	5.0243	5.9304	7.3411	7.3125	7.1079	7.0562	0.118	0.1551	0.1205	0.1679	0.1998	0.2784	7.4917	7.7001
88.0986	0.6041	0.6226	5.0272	5.9216	7.3709	7.3074	7.1111	7.0584	0.1195	0.156	0.1186	0.1646	0.1958	0.2768	7.5041	7.7244
88.2653	0.6028	0.615	5.018	5.9039	7.3726	7.3216	7.1471	7.0741	0.1187	0.157	0.1144	0.1617	0.1938	0.2724	7.5069	7.7857
88.4319	0.5996	0.6094	4.9912	5.9023	7.3759	7.329	7.1592	7.0894	0.1219	0.1566	0.1184	0.1611	0.1919	0.2697	7.5	7.7707
88.5986	0.5996	0.6057	4.9502	5.9356	7.3699	7.3514	7.1934	7.0883	0.1201	0.156	0.1178	0.1591	0.1902	0.2668	7.5088	7.8121
88.7653	0.5945	0.6067	4.9225	5.9426	7.4022	7.375	7.2067	7.064	0.1147	0.151	0.1185	0.1609	0.1916	0.268	7.5264	7.831
88.9319	0.587	0.6037	4.9318	5.954	7.4325	7.3884	7.2075	7.0687	0.1156	0.1492	0.1171	0.1616	0.1914	0.266	7.5462	7.8303
89.0986	0.5768	0.5971	4.9245	5.9445	7.4224	7.3811	7.1984	7.0699	0.1162	0.1479	0.1145	0.1611	0.1851	0.2607	7.5579	7.8181
89.2653	0.5753	0.5926	4.8971	5.9545	7.424	7.4284	7.2487	7.0847	0.1155	0.1472	0.1143	0.1603	0.1876	0.2584	7.5915	7.8267
89.4319	0.5717	0.5842	4.8823	5.964	7.455	7.4142	7.2211	7.1303	0.1189	0.1487	0.1183	0.155	0.1829	0.2545	7.6239	7.8318
89.5986	0.5672	0.5771	4.8801	5.9683	7.4998	7.4298	7.2404	7.1231	0.1162	0.1489	0.1165	0.1519	0.18	0.2525	7.6114	7.8413
89.7653	0.5636	0.5778	4.8675	5.9628	7.5195	7.4358	7.2312	7.1187	0.1125	0.1455	0.1176	0.1557	0.182	0.2521	7.626	7.845
89.9319	0.5579	0.5685	4.8466	5.9513	7.5004	7.4558	7.2565	7.1378	0.1167	0.1449	0.1144	0.1506	0.1725	0.2445	7.6508	7.8337
90.0986	0.554	0.5625	4.8409	5.9551	7.522	7.4181	7.2227	7.1346	0.1174	0.1464	0.1135	0.1485	0.17	0.2424	7.6622	7.8749
90.2653	0.5532	0.5591	4.838	5.9687	7.5069	7.4278	7.2206	7.1112	0.1116	0.1409	0.1134	0.151	0.1729	0.2464	7.6489	7.9095
90.4319	0.552	0.5517	4.8264	5.9478	7.53	7.4485	7.2414	7.1141	0.119	0.1429	0.1168	0.1466	0.1702	0.2386	7.6755	7.9122
90.5986	0.5496	0.5503	4.8301	5.9551	7.5276	7.4609	7.2586	7.1137	0.115	0.1392	0.1144	0.1478	0.1718	0.2364	7.696	7.8937
90.7653	0.5405	0.5466	4.8236	5.9472	7.5293	7.483	7.2839	7.0911	0.1132	0.1418	0.1144	0.1479	0.1677	0.2347	7.7349	7.8922
90.9319	0.5375	0.5401	4.8013	5.9548	7.5339	7.4812	7.3146	7.1196	0.1085	0.1391	0.1152	0.1468	0.1686	0.2316	7.7648	7.9125
91.0986	0.5301	0.5346	4.787	5.9488	7.5727	7.4872	7.3598	7.1242	0.1163	0.1429	0.1093	0.1415	0.1609	0.2267	7.7041	7.9442
91.2653	0.5279	0.5337	4.805	5.9602	7.5896	7.5237	7.3639	7.0801	0.1126	0.1382	0.1132	0.1456	0.1636	0.2266	7.7013	7.9578
91.4319	0.5242	0.5279	4.7747	5.9388	7.5645	7.5274	7.3595	7.125	0.1164	0.1412	0.1078	0.1424	0.1608	0.2234	7.6756	7.9671
91.5986	0.5197	0.5287	4.7704	5.9601	7.5571	7.5644	7.3739	7.1128	0.112	0.1358	0.11	0.1433	0.1603	0.2193	7.678	7.9635
91.7653	0.5182	0.5231	4.7706	5.9651	7.5638	7.5902	7.3769	7.115	0.1116	0.1344	0.1116	0.1387	0.1645	0.2221	7.6469	7.9842
91.9319	0.514	0.5149	4.7515	5.951	7.5641	7.6135	7.3684	7.1339	0.1142	0.1391	0.1106	0.136	0.1591	0.2141	7.6696	8.0194
92.0986	0.5095	0.5139	4.7462	5.9586	7.5774	7.6461	7.4205	7.1432	0.1123	0.1341	0.1095	0.1414	0.1559	0.2161	7.6667	8.0083
92.2653	0.5039	0.5086	4.7174	5.9484	7.5858	7.6143	7.4353	7.1494	0.1121	0.1366	0.1095	0.1385	0.1548	0.2109	7.6493	8.0118
92.4319	0.5005	0.5067	4.7226	5.9597	7.5878	7.6265	7.4265	7.1603	0.1115	0.1358	0.109	0.1378	0.1539	0.2089	7.6498	7.9981
92.5986	0.5018	0.5017	4.6897	5.9944	7.6007	7.6755	7.4057	7.1789	0.1126	0.136	0.108	0.1369	0.1542	0.2038	7.6474	8.0287
92.7653	0.496	0.4991	4.675	6.0166	7.6118	7.6761	7.4623	7.176	0.1105	0.1353	0.1083	0.1362	0.1531	0.2041	7.6472	8.0022
92.9319	0.4971	0.5	4.6883	6.007	7.6334	7.6916	7.4609	7.1515	0.1103	0.1324	0.11	0.1362	0.159	0.2055	7.6757	8.0222
93.0986	0.4869	0.4951	4.6823	5.9995	7.6355	7.6957	7.4643	7.1646	0.1077	0.1305	0.1082	0.1364	0.1523	0.2003	7.6781	8.0797
93.2653	0.4825	0.4913	4.685	5.9948	7.6482	7.711	7.4921	7.1903	0.1089	0.1317	0.1115	0.1333	0.1559	0.2013	7.6956	8.0689
93.4319	0.4808	0.4842	4.6833	5.9939	7.642	7.7028	7.5037	7.1786	0.1099	0.1343	0.1089	0.1311	0.1513	0.1965	7.7254	8.0742
93.5986	0.4728	0.4831	4.6876	6.0201	7.6627	7.7135	7.5273	7.1778	0.1074	0.1305	0.1089	0.1369	0.1517	0.1959	7.7427	8.0673
93.7653	0.4748	0.478	4.6537	6.0323	7.6557	7.7202	7.5461	7.1905	0.1105	0.1328	0.1113	0.1334	0.1497	0.1931	7.7361	8.1084
93.9319	0.4682	0.4763	4.6456	6.0447	7.6771	7.7621	7.5333	7.1921	0.1088	0.1292	0.1109	0.1359	0.1517	0.1951	7.7622	8.1012
94.0986	0.4661	0.4691	4.636	6.0392	7.6739	7.7732	7.5385	7.2183	0.1061	0.1272	0.1027	0.1351	0.1461	0.1924	7.7514	8.0927
94.2653	0.4603	0.4665	4.6406	6.0284	7.6807	7.7946	7.5473	7.2204	0.1099	0.1271	0.1025	0.1327	0.1464	0.1917	7.7672	8.0671
94.4319	0.458	0.4619	4.6311	6.0045	7.6772	7.7827	7.5502	7.2064	0.1075	0.1286	0.1033	0.1323	0.145	0.1881	7.787	8.081
94.5986	0.4574	0.4603	4.6151	5.9946	7.71	7.759	7.5793	7.2614	0.1087	0.129	0.1075	0.1314	0.1487	0.1883	7.7817	8.1071
94.7653	0.4537	0.4535	4.5948	5.9658	7.7136	7.7471	7.5914	7.2653	0.1111	0.1295	0.1035	0.1291	0.1415	0.1813	7.779	8.1296
94.9319	0.4527	0.449	4.6051	5.9947	7.7133	7.7594	7.5639	7.2749	0.1101	0.13	0.1068	0.1279	0.1438	0.1852	7.8019	8.1362
95.0986	0.4481	0.4448	4.5921	5.989	7.6969	7.7645	7.5466	7.2833	0.1075	0.1303	0.1085	0.1285	0.1427	0.1845	7.8324	8.1334
95.2653	0.4426	0.446	4.5804	5.99	7.6896	7.7632	7.5523	7.2759	0.1054	0.1286	0.1081	0.1335	0.1422	0.1817	7.8232	8.1642
95.4319	0.4414	0.4421	4.5578	5.9633	7.6689	7.7753	7.5502	7.3071	0.1064	0.1305	0.1075	0.1304	0.1426	0.1811	7.8369	8.1543
95.5986	0.4396	0.4361	4.5446	5.9679	7.6899	7.7704	7.5769	7.3493	0.1079	0.1265	0.1071	0.1279	0.1426	0.1787	7.887	8.1567
95.7653	0.432	0.43	4.5217	5.9618	7.6844	7.8152	7.6363	7.3699	0.1086	0.1296	0.1008	0.1296	0.1397	0.1745	7.924	8.1871
95.9319	0.4303	0.4266	4.5032	5.9337	7.6919	7.821	7.6351	7.3577	0.1079	0.1321	0.1018	0.1257	0.1353	0.1712	7.9375	8.2088
96.0986	0.4263	0.4254	4.4907	5.9322	7.7024	7.8304	7.6424	7.369	0.1097	0.1284	0.0998	0.1266	0.1364	0.1709	7.9571	8.2163
96.2653	0.4262	0.424	4.5004	5.9441	7.7176	7.8291	7.6154	7.3913	0.1094	0.1307	0.1059	0.1223	0.1365	0.1727	7.9609	8.2399
96.4319	0.4259	0.4203	4.4931	5.9514	7.718	7.8317	7.6603	7.3908	0.1103	0.1291	0.105	0.1232	0.1368	0.1732	7.9922	8.2317
96.5986	0.4188	0.4211	4.4999	5.9326	7.6907	7.844	7.6443	7.392	0.1059	0.1265	0.1057	0.1265	0.1392	0.1727	8.0208	8.2415
96.7653	0.4174	0.4126	4.4841	5.9328	7.7075	7.8462	7.6807	7.3994	0.1098	0.1329	0.1014	0.1228	0.1358	0.1676	8.0251	8.2466
96.9319	0.4116	0.4111	4.4919	5.9599	7.7174	7.8758	7.673	7.4022	0.1059	0.1257	0.1016	0.1271	0.1367	0.1697	8.0043	8.2831
97.0986	0.4078	0.4096	4.4845	5.9644	7.711	7.8602	7.6906	7.3767	0.1047	0.1263	0.101	0.1236	0.1343	0.1668	8.015	8.2908
97.2653	0.4098	0.4088	4.4811	5.9892	7.7057	7.8609	7.6594	7.3932	0.1073	0.1254	0.1028	0.1236	0.1368	0.1699	7.9979	8.3157
97.4319	0.4056	0.4031	4.4683	5.9922	7.6999	7.8383	7.7006	7.3955	0.1104	0.1299	0.102	0.1212	0.1307	0.1655	8.0154	8.3397
97.5986	0.4029	0.4028	4.4592	6.0048	7.7164	7.8642	7.721	7.4102	0.1034	0.1246	0.1049	0.1284	0.1326	0.1653	8.0209	8.3551
97.7653	0.4037	0.3973	4.4573	5.9965	7.7248	7.8592	7.7395	7.4488	0.109	0.1297	0.1028	0.1212	0.128	0.1623	8.0256	8.3467
97.9319	0.3998	0.3975	4.469	6.0051	7.7359	7.8835	7.7273	7.4606	0.1054	0.1244	0.1049	0.1265	0.1294	0.164	8.0673	8.3501
98.0986	0.3937	0.3924	4.4674	6.0145	7.7416	7.8869	7.7731	7.4602	0.1081	0.1289	0.0998	0.1219	0.1268	0.1575	8.0551	8.3629
98.2653	0.3959	0.3931	4.4688	6.0182	7.7769	7.8636	7.8031	7.4602	0.1077	0.1254	0.1066	0.1252	0.1277	0.1617	8.0578	8.3523
98.4319	0.3921	0.3871	4.4465	6.0214	7.7654	7.8804	7.8407	7.4509	0.1106	0.1296	0.105	0.1212	0.1239	0.1586	8.0553	8.3551
98.5986	0.39	0.3859	4.4313	6.0334	7.7788	7.8809	7.8276	7.4519	0.1071	0.1269	0.1017	0.1236	0.1247	0.1583	8.0978	8.3684
98.7653	0.3867	0.3834	4.4051	6.032	7.7406	7.8806	7.8612	7.4656	0.1107	0.1287	0.1027	0.124	0.1223	0.157	8.1191	8.3324
98.9319	0.3881	0.3848	4.4034	6.0209	7.727	7.8994	7.8833	7.4832	0.108	0.1243	0.1072	0.1256	0.1285	0.1588	8.1429	8.3458
99.0986	0.3852	0.3827	4.4079	6.0123	7.7612	7.8871	7.8871	7.51	0.1063	0.123	0.105	0.1247	0.1279	0.1567	8.1529	8.3303
99.2653	0.3875	0.381	4.3851	6.0243	7.7724	7.9094	7.9054	7.4965	0.1106	0.1266	0.107	0.1214	0.1262	0.156	8.1509	8.3091
99.4319	0.3854	0.3766	4.3672	6.0242	7.7837	7.9018	7.8766	7.4716	0.1114	0.1303	0.1038	0.1215	0.1214	0.1499	8.1584	8.2995
99.5986	0.3798	0.3739	4.3531	6.0067	7.8299	7.907	7.8893	7.4978	0.109	0.1272	0.1018	0.1211	0.1209	0.1491	8.1559	8.3261
99.7653	0.3788	0.3769	4.337	6.0081	7.85	7.89	7.8921	7.5032	0.1081	0.1256	0.1064	0.122	0.1252	0.1522	8.1623	8.3639
99.9322	0.3716	0.3727	4.336	6.031	7.8499	7.9063	7.8932	7.4902	0.108	0.1262	0.1018	0.1241	0.121	0.1457	8.1822	8.377
100.099	0.3724	0.3683	4.3432	6.0121	7.8345	7.8853	7.9242	7.4993	0.1123	0.1264	0.1026	0.1202	0.1224	0.1454	8.1688	8.3956
100.266	0.3651	0.3647	4.3261	6.024	7.821	7.9136	7.9456	7.5134	0.1122	0.1287	0.102	0.1188	0.1204	0.1463	8.2165	8.3915
100.432	0.3643	0.3659	4.3163	6.0506	7.8478	7.9115	7.9538	7.5498	0.1073	0.1236	0.101	0.1259	0.1209	0.1455	8.2096	8.3952
100.599	0.3639	0.3656	4.3245	6.0486	7.876	7.912	7.9954	7.5174	0.1101	0.1242	0.108	0.1261	0.1253	0.1443	8.1995	8.3902
100.766	0.362	0.3635	4.3051	6.0621	7.8962	7.9335	8.0209	7.5255	0.1108	0.1227	0.109	0.1267	0.125	0.1456	8.1727	8.3967
100.932	0.3598	0.3593	4.2976	6.0698	7.9092	7.916	8.0177	7.5115	0.1105	0.1261	0.1043	0.1235	0.1189	0.1403	8.1936	8.3745
101.099	0.3616	0.3576	4.2754	6.083	7.885	7.918	8.055	7.5191	0.1096	0.1288	0.1074	0.1205	0.1236	0.143	8.1972	8.3405
101.266	0.3611	0.3567	4.2767	6.0733	7.92	7.9193	8.0193	7.5172	0.1076	0.1266	0.1064	0.1209	0.1236	0.1436	8.1959	8.346
101.432	0.3584	0.3547	4.2751	6.081	7.9324	7.9673	8.0003	7.5238	0.1097	0.1254	0.1076	0.1232	0.1249	0.1431	8.215	8.3894
101.599	0.3523	0.3505	4.2647	6.0894	7.9616	7.983	8.0264	7.5153	0.1134	0.1266	0.103	0.1215	0.1194	0.1365	8.2527	8.3812
101.766	0.3512	0.3531	4.2675	6.082	7.9751	7.9843	8.0463	7.5342	0.1079	0.1232	0.107	0.1232	0.1217	0.1424	8.2804	8.368
101.932	0.3487	0.3479	4.2479	6.0809	7.9803	8.0035	8.0161	7.4966	0.1118	0.1266	0.1028	0.122	0.1196	0.1356	8.3064	8.3733
102.099	0.3494	0.3476	4.2629	6.0888	7.9543	8.014	8.0245	7.4957	0.1132	0.1271	0.1057	0.1197	0.1201	0.138	8.3234	8.3931
102.266	0.3496	0.3458	4.2561	6.0739	7.9552	8.0111	8.0501	7.4989	0.1126	0.1282	0.1088	0.12	0.1223	0.1371	8.3619	8.3997
102.432	0.3477	0.3464	4.2221	6.064	7.9528	8.0283	8.0535	7.527	0.1169	0.1283	0.1074	0.1197	0.1205	0.1394	8.3495	8.3916
102.599	0.3455	0.3451	4.2258	6.0731	7.963	8.0506	8.0709	7.5457	0.115	0.1264	0.105	0.1218	0.1238	0.1346	8.3333	8.3834
102.766	0.3419	0.347	4.2345	6.0609	7.9964	8.0434	8.0568	7.5557	0.1128	0.1221	0.1053	0.1258	0.1225	0.1371	8.3735	8.3849
102.932	0.3396	0.3435	4.219	6.0672	7.9889	8.0548	8.0532	7.5722	0.1128	0.1217	0.1042	0.1249	0.1215	0.1338	8.3662	8.4093
103.099	0.3389	0.343	4.2212	6.0721	8.0078	8.0903	8.0785	7.5588	0.1092	0.1241	0.1107	0.1226	0.1261	0.1384	8.3558	8.4236
103.266	0.3382	0.3398	4.2039	6.0383	8.0318	8.0983	8.0808	7.5562	0.1164	0.1299	0.1043	0.1187	0.1182	0.1327	8.3698	8.4425
103.432	0.3405	0.3382	4.1972	6.0489	8.0392	8.0766	8.0973	7.6077	0.1108	0.124	0.1098	0.1219	0.1237	0.1371	8.3613	8.4307
103.599	0.3379	0.3381	4.1934	6.0639	8.0519	8.0682	8.0976	7.621	0.1116	0.1248	0.1093	0.1236	0.1223	0.138	8.378	8.4415
103.766	0.3384	0.333	4.1798	6.0562	8.0634	8.0777	8.0932	7.5984	0.1157	0.1271	0.1083	0.1212	0.1179	0.1347	8.3814	8.424
103.932	0.3368	0.3317	4.164	6.0602	8.1011	8.074	8.1015	7.6293	0.1162	0.1285	0.1075	0.1212	0.1214	0.1339	8.3939	8.4346
104.099	0.3351	0.3303	4.1593	6.0596	8.104	8.088	8.1074	7.6539	0.115	0.1274	0.1079	0.1219	0.1187	0.1329	8.4237	8.4203
104.266	0.3337	0.3314	4.1617	6.0879	8.1119	8.0656	8.1445	7.6457	0.1168	0.1279	0.1092	0.1221	0.1237	0.1369	8.4069	8.4318
104.432	0.333	0.3262	4.1616	6.0909	8.1152	8.0881	8.2102	7.6315	0.1177	0.1284	0.1085	0.1194	0.122	0.1326	8.3897	8.4361
104.599	0.3272	0.3278	4.1539	6.1057	8.129	8.0716	8.2203	7.6683	0.1127	0.1223	0.1062	0.1245	0.1229	0.1341	8.4045	8.4501
104.766	0.33	0.3223	4.1332	6.1025	8.1182	8.0815	8.2418	7.6863	0.1186	0.1309	0.108	0.1215	0.1217	0.1297	8.4021	8.4731
104.932	0.3274	0.3252	4.1276	6.1038	8.1322	8.085	8.2927	7.6976	0.1151	0.1229	0.1081	0.1251	0.1217	0.1324	8.4182	8.4832
105.099	0.3274	0.3265	4.1124	6.0827	8.1487	8.0875	8.2962	7.7129	0.1153	0.1258	0.1116	0.123	0.1262	0.1335	8.4425	8.4905
105.266	0.325	0.3215	4.1087	6.0643	8.1713	8.1056	8.3134	7.7399	0.1202	0.1283	0.1112	0.1209	0.1251	0.1324	8.4453	8.505
105.432	0.3234	0.3204	4.0955	6.0429	8.1806	8.1085	8.3278	7.7584	0.1157	0.1236	0.1137	0.1245	0.1246	0.1321	8.4667	8.5319
105.599	0.3258	0.3179	4.0811	6.0308	8.1834	8.1366	8.3314	7.7618	0.1176	0.1286	0.1098	0.123	0.1253	0.134	8.5088	8.508
105.766	0.323	0.3171	4.0661	6.0488	8.1925	8.1412	8.3667	7.7854	0.1166	0.1247	0.1105	0.1286	0.127	0.1321	8.4771	8.554
105.933	0.3198	0.3128	4.0604	6.0402	8.2104	8.1836	8.3698	7.8151	0.1201	0.1298	0.1108	0.1231	0.1214	0.1309	8.5114	8.5993
106.099	0.315	0.3144	4.0392	6.0247	8.2094	8.1877	8.3989	7.8197	0.1223	0.1313	0.1079	0.1256	0.1222	0.1318	8.5536	8.5974
106.266	0.3182	0.3161	4.0329	6.013	8.2314	8.1795	8.398	7.8034	0.12	0.1326	0.1119	0.1224	0.1238	0.1346	8.5393	8.5827
106.433	0.3135	0.3121	4.0349	6.0014	8.2378	8.1816	8.3892	7.8511	0.1227	0.1326	0.1097	0.1223	0.1207	0.1304	8.5538	8.599
106.599	0.3112	0.3137	4.0341	6.0149	8.202	8.2081	8.4246	7.8497	0.1168	0.1292	0.1149	0.1266	0.1255	0.1306	8.5359	8.6033
106.766	0.317	0.3082	4.0273	6.0139	8.2444	8.2135	8.3805	7.8572	0.1213	0.1327	0.1118	0.121	0.1229	0.1322	8.5571	8.6168
106.933	0.308	0.3101	4.0203	6.0314	8.2174	8.1972	8.3686	7.853	0.1205	0.1314	0.1126	0.124	0.1223	0.1294	8.5662	8.6677
107.099	0.3074	0.3088	4.0099	6.0333	8.232	8.1925	8.3927	7.8478	0.124	0.1318	0.1111	0.1267	0.1221	0.1279	8.5853	8.666
107.266	0.3063	0.3116	4.0099	6.0317	8.2417	8.1862	8.4087	7.8663	0.1173	0.1281	0.1131	0.1275	0.1249	0.1334	8.5693	8.6628
107.433	0.3061	0.3054	4.0097	6.0229	8.2826	8.2019	8.4039	7.8787	0.1229	0.1343	0.1159	0.1244	0.124	0.1307	8.5603	8.6864
107.599	0.3021	0.3103	3.9957	6.0376	8.2512	8.2044	8.4329	7.8973	0.1184	0.1301	0.1173	0.1288	0.128	0.1313	8.5637	8.6685
107.766	0.3023	0.3053	3.9873	6.0455	8.2915	8.2222	8.4446	7.8752	0.1244	0.1349	0.116	0.1235	0.1274	0.1304	8.5836	8.7005
107.933	0.3023	0.3074	3.9823	6.0472	8.2925	8.2028	8.472	7.8863	0.1216	0.1305	0.1182	0.1275	0.1283	0.1333	8.5907	8.6959
108.099	0.2965	0.3068	3.9609	6.0421	8.3194	8.2062	8.4917	7.8814	0.1221	0.1313	0.1157	0.1304	0.1276	0.1313	8.6087	8.7007
108.266	0.2965	0.3033	3.952	6.0204	8.3233	8.2162	8.5091	7.885	0.1251	0.134	0.1184	0.1253	0.1281	0.1308	8.6433	8.6868
108.433	0.2968	0.3019	3.9477	6.0153	8.3125	8.2075	8.5413	7.9024	0.1247	0.1364	0.1194	0.1247	0.1289	0.1305	8.6556	8.706
108.6	0.2967	0.3033	3.9529	6.0305	8.3418	8.2195	8.5738	7.8856	0.127	0.1311	0.1195	0.1289	0.1275	0.1333	8.6387	8.7069
108.766	0.2923	0.2996	3.9433	6.047	8.3621	8.2269	8.5722	7.8987	0.1273	0.1373	0.1136	0.1259	0.1258	0.1262	8.6656	8.7256
108.933	0.2942	0.3013	3.9345	6.0472	8.3388	8.2489	8.5758	7.9049	0.1261	0.1312	0.1186	0.1295	0.1268	0.1296	8.6679	8.7403
109.1	0.2929	0.3009	3.9272	6.0601	8.3628	8.2527	8.5783	7.8815	0.1227	0.1335	0.1224	0.1307	0.1304	0.1302	8.6843	8.7469
109.266	0.2892	0.3007	3.9197	6.0775	8.3738	8.2655	8.5957	7.9089	0.1256	0.1378	0.1172	0.1279	0.127	0.127	8.7158	8.7781
109.433	0.2941	0.3001	3.9313	6.0717	8.3536	8.2548	8.5912	7.8805	0.1271	0.1368	0.1201	0.1279	0.1294	0.1283	8.752	8.7778
109.6	0.2951	0.298	3.9075	6.0576	8.3659	8.2685	8.6097	7.8858	0.1308	0.1346	0.1196	0.1284	0.1281	0.13	8.7412	8.7777
109.766	0.2907	0.2999	3.9221	6.0579	8.4042	8.2699	8.6222	7.9021	0.1282	0.1354	0.1231	0.1299	0.1329	0.1292	8.7611	8.7917
109.933	0.2894	0.2999	3.9311	6.0718	8.4166	8.295	8.632	7.9158	0.1269	0.1315	0.1216	0.1317	0.1323	0.1282	8.7467	8.7807
110.1	0.2864	0.2973	3.9038	6.08	8.431	8.2904	8.6527	7.933	0.13	0.136	0.1216	0.1291	0.1272	0.1235	8.7328	8.7717
110.266	0.2907	0.2973	3.9	6.0787	8.4602	8.3001	8.6707	7.9267	0.1307	0.1376	0.1249	0.1282	0.134	0.1307	8.719	8.7745
110.433	0.2889	0.3012	3.8933	6.0842	8.4545	8.3341	8.6699	7.9154	0.1286	0.135	0.1252	0.1303	0.1327	0.1325	8.7397	8.7825
110.6	0.2865	0.2943	3.8877	6.0861	8.4353	8.344	8.6863	7.951	0.133	0.1378	0.1212	0.1294	0.1298	0.1301	8.7551	8.7997
110.766	0.2863	0.2951	3.8732	6.096	8.4392	8.392	8.6929	7.976	0.1324	0.1402	0.1236	0.1284	0.13	0.1282	8.7707	8.8199
110.933	0.2833	0.2983	3.8458	6.0923	8.4375	8.3755	8.6621	7.9737	0.1292	0.1363	0.1251	0.1345	0.1344	0.1303	8.7786	8.8341
111.1	0.2818	0.2972	3.8338	6.0768	8.4802	8.391	8.6958	7.9562	0.1298	0.1331	0.1264	0.1334	0.1338	0.1312	8.7997	8.8645
111.266	0.2783	0.293	3.822	6.0844	8.5075	8.3857	8.7225	8.0129	0.13	0.1367	0.1244	0.1348	0.1301	0.1283	8.7796	8.854
111.433	0.2808	0.2926	3.8216	6.0931	8.524	8.4179	8.7374	8.0297	0.1361	0.1419	0.1256	0.13	0.1329	0.128	8.7855	8.8926
111.6	0.2776	0.2923	3.8055	6.082	8.544	8.4395	8.7534	8.0098	0.1375	0.138	0.1253	0.1312	0.1311	0.1269	8.8161	8.868
111.766	0.2752	0.292	3.7813	6.0807	8.5389	8.4277	8.75	8.0193	0.1378	0.141	0.1228	0.1299	0.1287	0.1277	8.8351	8.9018
111.933	0.2799	0.2963	3.7723	6.0871	8.5143	8.4235	8.7941	8.0031	0.139	0.1361	0.1305	0.1334	0.1328	0.1302	8.8317	8.902
112.1	0.2801	0.2954	3.759	6.0941	8.4975	8.4277	8.767	8.0067	0.136	0.1344	0.131	0.132	0.1373	0.129	8.8483	8.9295
112.267	0.2758	0.2922	3.7519	6.1227	8.518	8.4359	8.7826	8.0033	0.1372	0.1397	0.1245	0.1337	0.1343	0.1285	8.828	8.9146
112.433	0.2751	0.2916	3.7307	6.118	8.5156	8.4161	8.7591	8.0129	0.1367	0.1376	0.1267	0.1357	0.1312	0.1259	8.8103	8.9105
112.6	0.2712	0.2904	3.729	6.1109	8.5203	8.4376	8.7721	8.0188	0.1378	0.1375	0.1278	0.1367	0.1335	0.1278	8.8137	8.9156
112.767	0.2746	0.2916	3.7372	6.0982	8.5248	8.4261	8.7735	8.0435	0.1381	0.1389	0.1332	0.1333	0.1387	0.1305	8.8235	8.9401
112.933	0.2736	0.2903	3.7338	6.1018	8.53	8.466	8.7875	8.0507	0.1407	0.1411	0.1322	0.1306	0.1364	0.1282	8.8579	8.959
113.1	0.274	0.2882	3.7391	6.0907	8.5551	8.4772	8.7862	8.0606	0.1407	0.145	0.1342	0.1326	0.1385	0.1272	8.8799	8.9991
113.267	0.2699	0.289	3.7393	6.0922	8.552	8.4684	8.7906	8.0828	0.1393	0.1411	0.1299	0.1374	0.1345	0.1292	8.9009	9.0093
113.433	0.2722	0.2851	3.745	6.0982	8.5326	8.4783	8.8222	8.0864	0.1432	0.1447	0.133	0.1332	0.1363	0.129	8.8962	9.026
113.6	0.27	0.2878	3.7272	6.0864	8.517	8.4781	8.8408	8.0933	0.1383	0.1408	0.1286	0.1392	0.136	0.1287	8.9056	9.0366
113.767	0.2694	0.2859	3.7157	6.061	8.5486	8.4694	8.8452	8.1122	0.144	0.1437	0.1305	0.1356	0.135	0.1258	8.9115	9.0527
113.933	0.269	0.2901	3.7079	6.0718	8.5918	8.4851	8.8709	8.1305	0.14	0.1404	0.1341	0.1395	0.1388	0.1299	8.9596	9.0212
114.1	0.2692	0.2855	3.6991	6.0676	8.6061	8.4864	8.8712	8.1624	0.1399	0.1423	0.1341	0.1396	0.1381	0.1271	8.96	9.0171
114.267	0.2698	0.289	3.6934	6.0664	8.6394	8.4725	8.8712	8.1797	0.1411	0.1406	0.1331	0.1397	0.1377	0.1309	8.9562	9.0424
114.433	0.2725	0.2855	3.6933	6.0518	8.6593	8.4935	8.8994	8.2252	0.1446	0.1427	0.1366	0.1384	0.1398	0.1303	8.9429	9.0882
114.6	0.2643	0.285	3.6789	6.0667	8.6293	8.5175	8.9005	8.2283	0.1451	0.1433	0.137	0.137	0.1382	0.1283	8.9377	9.1005
114.767	0.265	0.2856	3.6736	6.0647	8.6725	8.5093	8.9015	8.2397	0.1448	0.1461	0.1346	0.1372	0.1382	0.1286	8.9553	9.1149
114.933	0.2665	0.2863	3.6614	6.0587	8.692	8.514	8.9495	8.2177	0.1481	0.1449	0.1368	0.1366	0.1401	0.1307	8.9888	9.1531
115.1	0.2628	0.2846	3.6373	6.0574	8.6907	8.5065	8.9613	8.2091	0.1446	0.1457	0.1377	0.1397	0.1406	0.1286	9.0001	9.1534
115.267	0.2665	0.2845	3.6398	6.0626	8.6949	8.5326	8.9679	8.2006	0.1496	0.1478	0.1382	0.1378	0.1406	0.1315	8.9957	9.1464
115.433	0.2648	0.2835	3.6342	6.0635	8.7125	8.511	8.9777	8.1957	0.1499	0.1479	0.1392	0.1366	0.1404	0.1311	9.0385	9.1478
115.6	0.2664	0.2842	3.6378	6.0798	8.7298	8.5303	9.0097	8.2106	0.1478	0.1446	0.1434	0.1403	0.1453	0.1347	9.0535	9.1532
115.767	0.2605	0.2819	3.6214	6.0858	8.7267	8.5345	9.022	8.2762	0.1518	0.1488	0.1413	0.1391	0.1417	0.1306	9.066	9.1274
115.933	0.2607	0.2833	3.6109	6.0746	8.7606	8.5556	9.0206	8.2849	0.1478	0.147	0.1451	0.1378	0.144	0.1342	9.0898	9.149
116.1	0.2588	0.2849	3.6113	6.0667	8.7884	8.5625	9.0386	8.3016	0.1471	0.1456	0.1436	0.145	0.147	0.1343	9.0546	9.1421
116.267	0.2614	0.2824	3.6032	6.05	8.775	8.5698	9.0655	8.329	0.1502	0.1496	0.1452	0.1401	0.1461	0.132	9.061	9.1489
116.433	0.2572	0.2858	3.5842	6.051	8.8022	8.5808	9.0679	8.3301	0.1502	0.1499	0.1449	0.1451	0.1448	0.1332	9.0323	9.1806
116.6	0.2567	0.2823	3.5781	6.0594	8.7918	8.5646	9.0485	8.3903	0.1544	0.1516	0.1438	0.1424	0.1444	0.1314	9.0478	9.1817
116.767	0.2573	0.281	3.5653	6.0511	8.7989	8.5656	9.0846	8.4005	0.1523	0.1534	0.1439	0.1399	0.1421	0.1314	9.0255	9.1852
116.933	0.2574	0.2804	3.5505	6.0495	8.8123	8.5968	9.0689	8.4018	0.1535	0.1517	0.142	0.1452	0.1432	0.1317	9.0315	9.1879
117.1	0.2618	0.2808	3.5498	6.0446	8.8183	8.6084	9.0668	8.4195	0.1547	0.1523	0.1483	0.1419	0.1473	0.1333	9.0652	9.187
117.267	0.2589	0.2816	3.5395	6.0247	8.7945	8.637	9.0638	8.4181	0.1548	0.155	0.1474	0.146	0.1465	0.1325	9.0699	9.2023
117.433	0.2558	0.2794	3.5166	6.055	8.8009	8.6467	9.0678	8.4122	0.1545	0.1531	0.1439	0.1427	0.1448	0.1315	9.0813	9.2071
117.6	0.254	0.2825	3.5136	6.0298	8.803	8.6601	9.0589	8.4412	0.1541	0.1508	0.1461	0.1468	0.1479	0.1314	9.0798	9.2079
117.767	0.2556	0.2827	3.5245	6.0323	8.8121	8.672	9.071	8.4334	0.1515	0.1493	0.1492	0.1465	0.1503	0.1372	9.107	9.2319
117.933	0.2589	0.282	3.5178	6.0203	8.8264	8.6955	9.0889	8.4654	0.1546	0.1538	0.152	0.1441	0.1515	0.1369	9.1196	9.1707
118.1	0.2551	0.2797	3.5158	6.0228	8.8139	8.6955	9.0928	8.4813	0.1573	0.1565	0.1474	0.1465	0.1463	0.1321	9.1047	9.1657
118.267	0.2548	0.2827	3.5053	6.0277	8.8306	8.6907	9.114	8.4731	0.154	0.1534	0.1496	0.1478	0.1482	0.1333	9.1179	9.132
118.433	0.2569	0.2844	3.506	6.0392	8.861	8.7004	9.1224	8.4689	0.1553	0.1504	0.1507	0.1502	0.1526	0.1354	9.1407	9.1413
118.6	0.2582	0.2809	3.5044	6.0298	8.837	8.7107	9.1173	8.468	0.1563	0.1535	0.1544	0.1474	0.1535	0.1354	9.1416	9.1516
118.767	0.2556	0.2773	3.5022	6.0322	8.8024	8.72	9.1154	8.4477	0.1598	0.1567	0.1504	0.1465	0.15	0.1334	9.1418	9.1601
118.933	0.2539	0.2755	3.4974	6.0276	8.8375	8.713	9.1407	8.4708	0.1602	0.155	0.1501	0.1465	0.1504	0.1356	9.1253	9.1532
119.1	0.254	0.2751	3.5014	6.0424	8.8422	8.6977	9.1146	8.5148	0.1612	0.159	0.1511	0.149	0.152	0.1353	9.118	9.1538
119.267	0.2552	0.2782	3.4939	6.0543	8.8702	8.7296	9.1147	8.5316	0.155	0.1523	0.1535	0.1527	0.1541	0.1361	9.1601	9.1628
119.433	0.2577	0.2756	3.4871	6.0471	8.8652	8.713	9.1227	8.566	0.1592	0.1591	0.1552	0.1493	0.1562	0.1373	9.1701	9.1562
119.6	0.2559	0.2734	3.4853	6.0494	8.8473	8.7166	9.1712	8.5941	0.1651	0.1608	0.1561	0.1485	0.1554	0.137	9.1557	9.1449
119.767	0.257	0.2732	3.4862	6.0555	8.845	8.7279	9.1606	8.6197	0.165	0.159	0.1557	0.15	0.1572	0.1383	9.1508	9.1712
119.933	0.256	0.2725	3.4712	6.0607	8.8871	8.7123	9.1907	8.6004	0.1649	0.159	0.1553	0.1488	0.1546	0.1367	9.1511	9.135
120.1	0.2526	0.2728	3.4532	6.0501	8.8832	8.6933	9.1833	8.6191	0.166	0.1589	0.1539	0.151	0.1534	0.1358	9.1882	9.143
120.267	0.2555	0.2739	3.4492	6.0308	8.9035	8.6998	9.1823	8.6139	0.1649	0.1607	0.1594	0.1501	0.1554	0.1398	9.2065	9.1535
120.433	0.2524	0.2721	3.4536	6.035	8.9228	8.6992	9.1783	8.6222	0.1669	0.1593	0.1563	0.1494	0.156	0.1366	9.2029	9.1362
120.6	0.2536	0.2749	3.4372	6.0177	8.9308	8.6686	9.1815	8.602	0.1627	0.1577	0.1586	0.1534	0.1591	0.1394	9.2065	9.1261
120.767	0.2513	0.2733	3.4276	6.0334	8.9129	8.6691	9.1837	8.5829	0.1657	0.1608	0.1555	0.1518	0.1563	0.1351	9.2184	9.1105
120.933	0.2552	0.2746	3.4466	6.0115	8.9257	8.6923	9.1807	8.6078	0.1671	0.1624	0.1598	0.152	0.1605	0.139	9.236	9.146
121.1	0.2542	0.2735	3.4291	5.9839	8.9317	8.7109	9.1619	8.6353	0.1669	0.1623	0.1624	0.1531	0.1594	0.1404	9.2209	9.1431
121.267	0.2544	0.2723	3.4263	5.9812	8.9096	8.6924	9.135	8.6197	0.1697	0.1654	0.159	0.1514	0.159	0.1388	9.2161	9.1492
121.433	0.2552	0.2737	3.4183	5.9911	8.9314	8.6822	9.1477	8.5993	0.1686	0.165	0.1603	0.151	0.1617	0.1379	9.2371	9.1702
121.6	0.2538	0.2746	3.4127	5.9971	8.9415	8.6594	9.1476	8.5962	0.1673	0.1642	0.1606	0.1529	0.1608	0.1366	9.1872	9.1681
121.767	0.2512	0.2746	3.3946	6.0134	8.9105	8.6259	9.1552	8.5936	0.1681	0.1641	0.1587	0.1546	0.16	0.1351	9.2406	9.1737
121.933	0.2565	0.2727	3.3855	6.0167	8.9256	8.6261	9.1989	8.5939	0.1695	0.1686	0.1636	0.1524	0.1629	0.1413	9.2299	9.18
122.1	0.2538	0.279	3.3565	6.0304	8.9335	8.6433	9.21	8.5966	0.1671	0.1578	0.1634	0.1584	0.1614	0.139	9.2508	9.1617
122.267	0.2542	0.2765	3.3579	6.0298	8.9447	8.6609	9.1984	8.5895	0.1667	0.1603	0.1628	0.1575	0.1615	0.138	9.25	9.1643
122.433	0.2529	0.2754	3.3459	6.0303	8.9628	8.6298	9.2158	8.5813	0.1699	0.1659	0.163	0.1565	0.1616	0.138	9.2582	9.1546
122.6	0.2533	0.2748	3.3489	6.049	8.9751	8.6254	9.2234	8.572	0.169	0.1683	0.163	0.1538	0.1618	0.1377	9.2218	9.1504
122.767	0.2553	0.275	3.3453	6.0483	8.9775	8.628	9.197	8.6111	0.1712	0.1677	0.1679	0.1563	0.1671	0.1411	9.2091	9.1592
122.933	0.2542	0.2745	3.3443	6.0339	8.9689	8.6642	9.1778	8.6198	0.1713	0.1679	0.1679	0.1545	0.1646	0.1426	9.2207	9.1707
123.1	0.2511	0.2753	3.336	6.044	8.9878	8.6872	9.1821	8.6356	0.1706	0.1663	0.1665	0.1596	0.1625	0.1404	9.2638	9.2051
123.267	0.2525	0.2756	3.3508	6.0288	8.9583	8.7036	9.1837	8.645	0.1732	0.1627	0.1709	0.159	0.1675	0.1431	9.2764	9.2074
123.433	0.2501	0.2745	3.3384	6.0225	8.9525	8.7055	9.175	8.643	0.172	0.1666	0.1681	0.159	0.167	0.1402	9.2872	9.2003
123.6	0.253	0.2771	3.3351	6.0146	8.9781	8.741	9.184	8.649	0.1729	0.1644	0.1721	0.1622	0.1691	0.1435	9.3059	9.1953
123.767	0.2485	0.273	3.3322	6.0168	8.9878	8.77	9.2093	8.6691	0.1733	0.1674	0.1673	0.1556	0.1667	0.1389	9.3153	9.2143
123.933	0.2528	0.2779	3.3225	6.0093	8.9844	8.7852	9.2273	8.6683	0.1713	0.1644	0.1723	0.1613	0.1694	0.1438	9.3231	9.2093
124.1	0.2531	0.2768	3.3119	6.0013	8.9771	8.7922	9.234	8.6509	0.1743	0.1653	0.1731	0.1605	0.1701	0.1433	9.3076	9.2179
124.267	0.2525	0.273	3.3022	6.0059	9.0017	8.836	9.208	8.6506	0.1784	0.1693	0.171	0.1582	0.1699	0.1425	9.2987	9.2037
124.433	0.2492	0.274	3.3052	6.0146	9.0116	8.8504	9.1898	8.6495	0.1782	0.1683	0.1695	0.1601	0.1663	0.1451	9.3298	9.2268
124.6	0.2535	0.2729	3.309	6.0213	8.9899	8.8485	9.1797	8.6827	0.1772	0.1716	0.1716	0.1583	0.173	0.1441	9.3196	9.2021
124.767	0.2525	0.2776	3.2912	6.0331	8.9987	8.8036	9.1831	8.6818	0.1761	0.1684	0.1719	0.1638	0.1724	0.1452	9.3185	9.2179
124.933	0.2527	0.275	3.2843	6.0273	8.9934	8.773	9.1728	8.6779	0.1796	0.1742	0.1753	0.1596	0.1712	0.1442	9.3374	9.2013
125.1	0.2496	0.2751	3.2651	6.0591	9.0091	8.792	9.191	8.6702	0.1774	0.1679	0.1699	0.167	0.1703	0.1417	9.3612	9.2087
125.267	0.2475	0.276	3.259	6.074	9.0234	8.8203	9.1993	8.6566	0.1784	0.1736	0.1721	0.1629	0.1692	0.1425	9.3612	9.2249
125.433	0.2491	0.2763	3.2524	6.073	9.0053	8.8144	9.211	8.6685	0.1796	0.1696	0.1763	0.1664	0.1724	0.1438	9.3849	9.2123
125.6	0.2495	0.2732	3.2627	6.0659	9.0074	8.7871	9.2183	8.6915	0.1837	0.1737	0.1726	0.1609	0.1743	0.1463	9.3949	9.2228
125.767	0.2509	0.2786	3.2511	6.0526	9.0041	8.8088	9.2222	8.6982	0.177	0.169	0.1747	0.166	0.1764	0.1468	9.3794	9.233

## Sheet: Fig 6 e and g
Time(hr)	AlbuLITE (10 nM)		AlbuLITE (1 nM)		AlbuLITE (0.1 nM)		AlbuLITE (0 nM)		LiTE (10 nM)		LiTE (1 nM)		LiTE (0.1 nM)		LiTE (0 nM)
25.6983	1	1	1	1	1	1	1	1	1	1	1	1	1	1	1	1
26.0431	1.1957	1.1504	1.2007	1.1914	1.2451	1.1506	1.1258	1.0724	1.1013	1.1184	1.1548	1.1649	1.1875	1.1561	1.1975	1.1635
26.0975	1.1179	1.0899	1.1458	1.1283	1.1714	1.1031	1.0882	1.0379	1.0681	1.0802	1.1115	1.1196	1.1229	1.1023	1.1259	1.0998
26.2644	1.0879	1.0636	1.0948	1.0779	1.1146	1.0784	1.0714	1.0256	1.0563	1.0668	1.0766	1.0829	1.0932	1.0569	1.0898	1.0749
26.4314	1.0826	1.0624	1.1047	1.0822	1.1465	1.0918	1.0932	1.0502	1.0835	1.0797	1.0983	1.1089	1.0908	1.0648	1.0962	1.0814
26.5981	1.0766	1.0602	1.1082	1.0818	1.1447	1.0975	1.0985	1.0564	1.0824	1.083	1.1043	1.1217	1.0979	1.0643	1.084	1.07
26.7647	1.0702	1.0572	1.1008	1.0805	1.142	1.0967	1.1017	1.0557	1.084	1.078	1.0977	1.1169	1.0957	1.0575	1.0861	1.0725
26.9317	1.0722	1.061	1.0991	1.077	1.1277	1.0977	1.0952	1.0607	1.0736	1.0876	1.099	1.1097	1.1007	1.0483	1.0815	1.0738
27.0983	1.0765	1.063	1.1022	1.0794	1.122	1.102	1.1062	1.0647	1.0764	1.0917	1.1	1.103	1.0978	1.0516	1.085	1.0815
27.265	1.0831	1.0696	1.1024	1.0819	1.1209	1.1043	1.1027	1.0703	1.0861	1.0897	1.1048	1.1082	1.1081	1.0518	1.0903	1.0883
27.4317	1.0964	1.0775	1.1087	1.0914	1.121	1.1163	1.1171	1.077	1.0978	1.1028	1.1158	1.1141	1.1143	1.0564	1.0984	1.1034
27.5983	1.1098	1.0789	1.1281	1.098	1.1341	1.1265	1.1237	1.0855	1.1079	1.1082	1.1194	1.124	1.136	1.065	1.1084	1.1177
27.765	1.1265	1.0896	1.1387	1.1085	1.1573	1.1423	1.1409	1.0969	1.1278	1.1205	1.1293	1.1332	1.1337	1.0742	1.1233	1.1341
27.9317	1.1383	1.1089	1.1473	1.1201	1.1697	1.1503	1.1524	1.1009	1.1386	1.1291	1.1431	1.1569	1.154	1.0879	1.1406	1.1444
28.0983	1.1586	1.121	1.174	1.1412	1.1864	1.1708	1.1694	1.1226	1.16	1.1473	1.1645	1.1709	1.1684	1.1092	1.1553	1.1633
28.265	1.1747	1.1389	1.1931	1.154	1.2078	1.1827	1.1883	1.1303	1.1769	1.1552	1.1786	1.1897	1.1963	1.1274	1.1731	1.1785
28.4317	1.1879	1.1606	1.2054	1.1716	1.222	1.1997	1.1966	1.1485	1.184	1.1711	1.2127	1.2135	1.2312	1.1497	1.1888	1.1925
28.5983	1.2069	1.1786	1.2256	1.1974	1.2447	1.2214	1.2263	1.1798	1.2065	1.1936	1.2392	1.2207	1.2723	1.1797	1.2028	1.2122
28.765	1.2299	1.1889	1.2503	1.2194	1.2685	1.2414	1.2512	1.2	1.2302	1.2237	1.2586	1.2385	1.2944	1.1974	1.2278	1.2294
28.9317	1.246	1.2081	1.2688	1.2323	1.2901	1.262	1.2704	1.2157	1.2536	1.2263	1.2789	1.2666	1.3089	1.2253	1.2446	1.2409
29.0983	1.2695	1.2205	1.3023	1.2615	1.3142	1.2938	1.2965	1.2441	1.2765	1.2585	1.3051	1.2806	1.3412	1.2437	1.2595	1.2659
29.265	1.2865	1.2366	1.322	1.2809	1.3361	1.3081	1.32	1.2633	1.2975	1.2683	1.3228	1.2974	1.3652	1.2649	1.2817	1.2743
29.4317	1.2995	1.2472	1.337	1.2857	1.3656	1.3156	1.3381	1.2747	1.3088	1.2781	1.3433	1.3257	1.3886	1.2797	1.3012	1.2893
29.5983	1.3212	1.2593	1.3632	1.3172	1.3833	1.3435	1.3635	1.2987	1.3284	1.3097	1.3631	1.33	1.4182	1.3028	1.3125	1.3122
29.765	1.3273	1.2736	1.3804	1.3264	1.3971	1.3465	1.3789	1.3073	1.3448	1.317	1.395	1.3539	1.4469	1.318	1.3318	1.3204
29.9317	1.345	1.2892	1.3997	1.3424	1.4069	1.3683	1.3968	1.3347	1.3581	1.3412	1.4201	1.3667	1.4648	1.3467	1.3363	1.3365
30.0983	1.3605	1.2992	1.4231	1.3637	1.4251	1.3847	1.4225	1.3551	1.3722	1.3618	1.4344	1.3719	1.4893	1.3585	1.3585	1.352
30.265	1.368	1.3087	1.4332	1.3684	1.4331	1.3945	1.4293	1.3588	1.378	1.3666	1.4598	1.3894	1.5099	1.3754	1.369	1.361
30.4319	1.3818	1.3157	1.4513	1.3901	1.454	1.4157	1.4466	1.3755	1.3979	1.3871	1.4708	1.397	1.5241	1.3905	1.3823	1.3738
30.5986	1.3929	1.3307	1.4749	1.4028	1.4737	1.4276	1.4691	1.3829	1.4087	1.3995	1.4852	1.4101	1.5393	1.4053	1.3991	1.3886
30.7653	1.415	1.3323	1.4968	1.4194	1.4902	1.4518	1.4958	1.4002	1.4318	1.4144	1.4894	1.4131	1.5568	1.4147	1.4214	1.4076
30.9319	1.4171	1.3448	1.51	1.4321	1.5079	1.458	1.5067	1.4168	1.4346	1.4217	1.5087	1.4232	1.5742	1.4304	1.4347	1.4195
31.0986	1.4359	1.3498	1.5306	1.4493	1.5356	1.4769	1.5248	1.4258	1.4574	1.4268	1.5096	1.4327	1.5788	1.4321	1.454	1.4291
31.2653	1.4397	1.3649	1.5384	1.4554	1.5413	1.483	1.5293	1.4437	1.4601	1.4345	1.5319	1.4418	1.5914	1.4481	1.4672	1.4417
31.4319	1.4514	1.3713	1.5545	1.4736	1.5625	1.4947	1.5452	1.458	1.475	1.4419	1.5455	1.4592	1.5975	1.4549	1.485	1.4501
31.5986	1.4678	1.3786	1.579	1.4834	1.5824	1.5147	1.57	1.4704	1.495	1.4576	1.5509	1.4702	1.6049	1.4665	1.5029	1.4595
31.7653	1.4788	1.3875	1.5936	1.4993	1.5951	1.528	1.5911	1.4869	1.5046	1.469	1.5637	1.4851	1.6171	1.4813	1.5178	1.4749
31.9319	1.4949	1.3985	1.6048	1.5143	1.6015	1.5396	1.6089	1.5098	1.5178	1.4834	1.5864	1.4921	1.6428	1.5011	1.5284	1.4927
32.0986	1.5002	1.407	1.6175	1.5198	1.6195	1.5487	1.6096	1.5119	1.5272	1.4908	1.6042	1.5112	1.6519	1.5041	1.5434	1.4983
32.2653	1.5141	1.4216	1.6332	1.532	1.6245	1.5625	1.6265	1.5317	1.5487	1.5078	1.6186	1.5231	1.6603	1.522	1.5565	1.5086
32.4319	1.5222	1.4267	1.6464	1.5415	1.6459	1.5717	1.6412	1.5442	1.5685	1.522	1.6328	1.5385	1.6817	1.5368	1.5733	1.5203
32.5986	1.5371	1.4342	1.6643	1.5496	1.6648	1.586	1.6596	1.5576	1.5787	1.5448	1.6569	1.5454	1.7081	1.5516	1.5777	1.5326
32.7653	1.5528	1.4359	1.6794	1.5631	1.6839	1.6014	1.6771	1.5672	1.6051	1.563	1.6576	1.5586	1.7167	1.5668	1.5906	1.5435
32.9319	1.5589	1.4446	1.6915	1.5685	1.6978	1.6093	1.6905	1.5745	1.6172	1.5724	1.6764	1.579	1.7319	1.5822	1.6099	1.5454
33.0986	1.5684	1.4523	1.7062	1.5759	1.7136	1.6241	1.7044	1.5946	1.6377	1.5862	1.6932	1.5892	1.7452	1.5976	1.6247	1.5589
33.2653	1.5897	1.4604	1.7207	1.5853	1.7254	1.6348	1.7169	1.6086	1.6451	1.6074	1.712	1.6039	1.7706	1.615	1.6303	1.5717
33.4319	1.5929	1.4689	1.7302	1.5961	1.7394	1.6433	1.7273	1.608	1.6612	1.6079	1.7239	1.6287	1.7784	1.6251	1.6472	1.578
33.5986	1.6046	1.4796	1.7415	1.6036	1.7477	1.649	1.7372	1.6243	1.6678	1.6243	1.7442	1.6386	1.8012	1.6377	1.6589	1.5854
33.7653	1.6148	1.4852	1.7547	1.6182	1.7662	1.659	1.7658	1.6326	1.6895	1.6334	1.753	1.6489	1.8099	1.6512	1.6684	1.5986
33.9319	1.6181	1.4934	1.7649	1.6266	1.7845	1.6602	1.7782	1.6426	1.7002	1.6396	1.771	1.6673	1.8332	1.6616	1.681	1.6063
34.0986	1.6322	1.5028	1.7652	1.6358	1.7806	1.67	1.7898	1.6764	1.7051	1.6554	1.7963	1.6687	1.8523	1.6843	1.6902	1.6222
34.2653	1.6365	1.5077	1.7855	1.6459	1.804	1.682	1.7965	1.6717	1.7254	1.6559	1.8021	1.6836	1.8559	1.6857	1.7014	1.6236
34.4319	1.6456	1.5167	1.7961	1.652	1.8079	1.684	1.8029	1.6874	1.7204	1.6675	1.8326	1.6917	1.871	1.7022	1.7049	1.6341
34.5986	1.6545	1.5229	1.8086	1.6654	1.8134	1.7031	1.8174	1.6926	1.7433	1.6853	1.84	1.696	1.8955	1.7189	1.7192	1.6424
34.7653	1.6581	1.5266	1.8228	1.6783	1.8338	1.7097	1.8266	1.6966	1.7556	1.6899	1.846	1.7089	1.898	1.7188	1.7295	1.6466
34.9319	1.6761	1.533	1.8317	1.6923	1.8444	1.7234	1.8469	1.7197	1.7659	1.7055	1.8587	1.705	1.9206	1.7412	1.7338	1.6591
35.0986	1.6772	1.5406	1.842	1.6978	1.8504	1.7322	1.85	1.7173	1.7719	1.71	1.8675	1.7235	1.9258	1.7382	1.7496	1.6623
35.2653	1.693	1.5512	1.8445	1.6981	1.852	1.7366	1.8569	1.7399	1.7726	1.7251	1.8912	1.735	1.9455	1.7578	1.7561	1.6735
35.4319	1.6961	1.5628	1.8548	1.7059	1.8635	1.7405	1.8692	1.7486	1.7822	1.7287	1.8981	1.7437	1.9592	1.7668	1.7664	1.6801
35.5986	1.709	1.5709	1.8646	1.7176	1.8713	1.7535	1.8767	1.7567	1.7964	1.7393	1.9122	1.7478	1.9736	1.7788	1.7745	1.6902
35.7653	1.712	1.5798	1.8812	1.7229	1.886	1.7627	1.8841	1.7581	1.8027	1.749	1.9216	1.7642	1.9848	1.7795	1.7877	1.6987
35.9319	1.7296	1.5834	1.8915	1.7332	1.8915	1.7813	1.9155	1.7728	1.8203	1.7671	1.9214	1.7646	2.0125	1.8043	1.7918	1.7121
36.0986	1.7347	1.5903	1.9023	1.742	1.9045	1.7944	1.9251	1.783	1.8334	1.7753	1.9296	1.7736	2.0101	1.8158	1.8146	1.713
36.2653	1.7431	1.6013	1.9055	1.7488	1.9091	1.7884	1.9301	1.7893	1.8312	1.7829	1.9463	1.7986	2.0196	1.8207	1.818	1.7254
36.4319	1.7546	1.6006	1.9167	1.7606	1.9106	1.8093	1.9442	1.8072	1.8403	1.7979	1.9568	1.7984	2.0408	1.8394	1.826	1.7402
36.5986	1.7577	1.6097	1.9412	1.7687	1.9298	1.8105	1.9597	1.803	1.8498	1.7948	1.9592	1.8197	2.0452	1.8426	1.8392	1.7454
36.7653	1.7672	1.6183	1.9469	1.7785	1.9334	1.821	1.9612	1.8118	1.8527	1.7992	1.9699	1.8299	2.0579	1.8499	1.8436	1.7538
36.9319	1.7744	1.6224	1.9611	1.7958	1.9449	1.8372	1.9777	1.824	1.8646	1.82	1.9803	1.8317	2.0811	1.8635	1.8596	1.7632
37.0986	1.7953	1.637	1.9609	1.8018	1.9428	1.8402	1.9949	1.8447	1.8705	1.8225	1.9963	1.84	2.0931	1.8764	1.8637	1.7786
37.2653	1.7998	1.6482	1.9787	1.8111	1.9629	1.848	1.9991	1.8434	1.8705	1.8229	1.9975	1.8595	2.0976	1.8743	1.8763	1.7843
37.4319	1.8133	1.6526	1.9876	1.8226	1.9656	1.8643	2.0175	1.8556	1.8836	1.8378	2.0105	1.8538	2.122	1.8854	1.885	1.7931
37.5986	1.8145	1.6606	1.995	1.8315	1.9719	1.8717	2.0226	1.8676	1.8883	1.8424	2.0177	1.8673	2.1346	1.8993	1.8962	1.7998
37.7653	1.8231	1.6726	2.0089	1.8318	1.9781	1.8689	2.0282	1.8751	1.8887	1.841	2.0221	1.8811	2.1418	1.8967	1.9034	1.8094
37.9319	1.8316	1.6702	2.0224	1.8479	1.9896	1.8929	2.043	1.8744	1.9069	1.8516	2.0233	1.8855	2.1614	1.9022	1.9194	1.8126
38.0986	1.8356	1.68	2.0344	1.8596	2.0045	1.892	2.0455	1.8784	1.9065	1.8492	2.0319	1.8974	2.1618	1.8995	1.9277	1.822
38.2653	1.8422	1.6848	2.0482	1.8664	2.0113	1.9046	2.0612	1.8942	1.9122	1.8568	2.0388	1.8993	2.1834	1.9122	1.9472	1.8298
38.4319	1.8509	1.6915	2.0509	1.8728	2.0134	1.9138	2.0743	1.9139	1.8995	1.8685	2.0541	1.903	2.1931	1.927	1.9509	1.8395
38.5986	1.858	1.6942	2.0678	1.8872	2.0293	1.9168	2.0865	1.9167	1.909	1.8644	2.0455	1.9078	2.1967	1.9214	1.9695	1.8451
38.7653	1.8633	1.6996	2.0744	1.8897	2.038	1.9208	2.0941	1.9225	1.9086	1.8717	2.0528	1.9202	2.2231	1.9302	1.9744	1.8545
38.9319	1.88	1.7026	2.0834	1.9088	2.043	1.9452	2.1096	1.9355	1.9152	1.8834	2.0491	1.9189	2.2304	1.9498	1.9809	1.8621
39.0986	1.8843	1.7114	2.0855	1.9033	2.0464	1.9501	2.1147	1.9481	1.9087	1.8891	2.0628	1.9258	2.2407	1.962	1.9838	1.8735
39.2653	1.8843	1.7216	2.0961	1.9107	2.0609	1.9535	2.1169	1.9531	1.9093	1.8912	2.0574	1.9343	2.2509	1.9623	1.9901	1.8835
39.4319	1.8926	1.7236	2.1103	1.934	2.0687	1.9592	2.1332	1.9523	1.9303	1.8954	2.0468	1.939	2.2627	1.9644	2.0092	1.8881
39.5986	1.8956	1.7383	2.1135	1.9258	2.0785	1.9652	2.1365	1.9752	1.9221	1.8882	2.0648	1.9514	2.273	1.9818	2.0132	1.9
39.7653	1.9126	1.7371	2.1158	1.9419	2.0725	1.9811	2.1568	1.986	1.9238	1.9025	2.0717	1.9559	2.3026	1.9891	2.0237	1.9131
39.9319	1.9183	1.7417	2.1332	1.9464	2.0964	1.98	2.1599	1.987	1.9309	1.8955	2.0633	1.9533	2.2949	1.9905	2.0401	1.9194
40.0986	1.9304	1.7386	2.1458	1.9603	2.101	2.0007	2.1783	1.999	1.9394	1.9075	2.0782	1.9557	2.3027	1.994	2.0545	1.9311
40.2653	1.9251	1.7478	2.1555	1.9671	2.1068	2.0031	2.184	2.0056	1.9444	1.9024	2.0805	1.9563	2.3081	1.9969	2.0668	1.9385
40.4319	1.9395	1.7575	2.1546	1.9687	2.1174	2.0076	2.1919	2.0282	1.9394	1.9074	2.0837	1.9588	2.3215	2.0046	2.0679	1.9518
40.5986	1.946	1.7612	2.157	1.9808	2.1233	2.0263	2.2088	2.0397	1.9593	1.9237	2.091	1.9544	2.3359	2.0117	2.078	1.9624
40.7653	1.9537	1.7634	2.1774	1.9967	2.1362	2.0254	2.2136	2.0355	1.9635	1.9231	2.0824	1.9703	2.3417	2.01	2.0946	1.9667
40.9319	1.9625	1.77	2.1768	1.9963	2.139	2.0347	2.2171	2.055	1.9597	1.9209	2.0955	1.9787	2.3641	2.0231	2.1024	1.9835
41.0986	1.9714	1.7758	2.1908	2.0017	2.149	2.0355	2.2216	2.0549	1.9685	1.928	2.1099	1.9911	2.3582	2.0238	2.11	1.9867
41.2653	1.9801	1.7723	2.1936	2.0169	2.1569	2.0601	2.2397	2.0636	1.9692	1.9346	2.1094	1.989	2.3721	2.0321	2.1282	1.9958
41.4319	1.9903	1.7763	2.2067	2.0235	2.1643	2.0623	2.2486	2.0696	1.9837	1.9325	2.1027	1.9886	2.3799	2.0425	2.1367	2.0066
41.5986	1.9931	1.7854	2.2148	2.0235	2.1771	2.063	2.2573	2.0784	1.9818	1.9382	2.1187	1.9973	2.3784	2.0494	2.1487	2.0157
41.7653	2.0033	1.7891	2.2274	2.038	2.1865	2.0738	2.2635	2.0764	1.9999	1.9478	2.1075	2.001	2.3903	2.0556	2.1668	2.0191
41.9319	2.0037	1.7949	2.2316	2.037	2.1987	2.0695	2.2633	2.0958	1.9993	1.9494	2.1078	2.0119	2.3883	2.0592	2.1692	2.0326
42.0986	2.02	1.7922	2.2477	2.0576	2.2098	2.0886	2.2768	2.0977	2.0073	1.9675	2.1078	1.9999	2.4	2.0621	2.1875	2.0349
42.2653	2.0302	1.7976	2.2521	2.0702	2.2099	2.0906	2.2896	2.1088	1.9974	1.9649	2.1117	2	2.4112	2.0687	2.19	2.0402
42.4319	2.026	1.8052	2.2569	2.0689	2.2157	2.0881	2.2866	2.1195	1.9962	1.9699	2.111	2.0239	2.4068	2.0707	2.1897	2.0548
42.5986	2.0348	1.8061	2.2705	2.088	2.2245	2.1027	2.3012	2.1206	2.0089	1.9729	2.1171	2.0237	2.4067	2.0806	2.2017	2.0575
42.7653	2.0362	1.8087	2.2812	2.0872	2.233	2.1101	2.3108	2.1243	2.0188	1.9722	2.1187	2.0227	2.4064	2.0909	2.213	2.0668
42.9319	2.041	1.8083	2.2863	2.0919	2.2385	2.1105	2.316	2.1402	2.0073	1.9783	2.1398	2.0248	2.4128	2.1094	2.2186	2.0823
43.0986	2.0469	1.8152	2.301	2.1028	2.2557	2.1134	2.3181	2.1419	2.0123	1.9767	2.1304	2.0255	2.424	2.1014	2.2329	2.0824
43.2653	2.0556	1.8247	2.304	2.1054	2.2668	2.1166	2.3195	2.1547	2.025	1.9871	2.1416	2.0293	2.4218	2.105	2.2434	2.0891
43.4319	2.0531	1.8231	2.3049	2.1009	2.2693	2.1183	2.3184	2.1763	2.0076	1.9858	2.1458	2.0348	2.4242	2.1105	2.2483	2.1031
43.5986	2.0574	1.8304	2.3152	2.111	2.2832	2.123	2.3257	2.1755	2.0182	1.992	2.1315	2.0423	2.4212	2.1163	2.2579	2.1073
43.7653	2.0675	1.8309	2.325	2.1197	2.2852	2.1339	2.3391	2.1809	2.0296	2.0043	2.1402	2.0293	2.4274	2.1164	2.2721	2.1088
43.9319	2.0848	1.8373	2.3273	2.1266	2.2845	2.1395	2.3464	2.1968	2.0335	2.0022	2.1532	2.0416	2.4357	2.1222	2.2793	2.1223
44.0986	2.0803	1.8489	2.3388	2.1389	2.308	2.1425	2.343	2.2017	2.0316	2.0036	2.1554	2.0525	2.4219	2.1173	2.2845	2.1319
44.2653	2.0873	1.8457	2.3453	2.1531	2.3129	2.1605	2.3564	2.2033	2.0479	2.0106	2.1499	2.0497	2.4492	2.1317	2.2971	2.1394
44.4319	2.086	1.8541	2.3626	2.1631	2.3288	2.1611	2.3596	2.2222	2.0378	2.0149	2.1569	2.0627	2.4477	2.1254	2.2981	2.1495
44.5986	2.0916	1.8559	2.3766	2.17	2.3305	2.1632	2.3711	2.2258	2.0409	2.0166	2.1626	2.067	2.4406	2.1327	2.3079	2.161
44.7653	2.1036	1.8711	2.379	2.1873	2.3276	2.1828	2.3833	2.2334	2.0499	2.0363	2.1881	2.0622	2.4506	2.1394	2.3176	2.167
44.9319	2.1152	1.8658	2.3855	2.1979	2.3385	2.2024	2.4022	2.2407	2.062	2.0384	2.1859	2.067	2.4659	2.1434	2.3347	2.1712
45.0986	2.118	1.873	2.3903	2.2063	2.349	2.207	2.4096	2.2519	2.0727	2.0471	2.1821	2.0766	2.4693	2.147	2.3443	2.1863
45.2653	2.1164	1.8727	2.4033	2.2222	2.3631	2.2197	2.4123	2.2504	2.0789	2.0438	2.175	2.0874	2.4806	2.1459	2.3605	2.1871
45.4319	2.1245	1.8812	2.4145	2.232	2.3777	2.2376	2.4181	2.2671	2.0814	2.0507	2.1776	2.087	2.4874	2.1542	2.3725	2.1989
45.5986	2.1274	1.8835	2.4184	2.2327	2.3817	2.2467	2.4343	2.2819	2.0892	2.0521	2.177	2.0842	2.4966	2.166	2.3863	2.2073
45.7653	2.1295	1.8965	2.4334	2.2382	2.4062	2.2518	2.4341	2.2936	2.0873	2.0509	2.1816	2.0967	2.4941	2.1658	2.3973	2.2217
45.9319	2.1338	1.8998	2.4413	2.2426	2.4125	2.2625	2.4468	2.3162	2.0954	2.074	2.1848	2.1131	2.5032	2.1721	2.4125	2.2348
46.0986	2.1507	1.8952	2.456	2.2646	2.4329	2.2909	2.461	2.3224	2.1015	2.0795	2.1787	2.1113	2.5047	2.1833	2.4339	2.2414
46.2653	2.1594	1.9036	2.457	2.2677	2.4378	2.2906	2.4726	2.3454	2.0984	2.0806	2.1792	2.1203	2.5269	2.1851	2.4398	2.2632
46.4319	2.176	1.9029	2.4737	2.2802	2.4469	2.3162	2.497	2.3641	2.1076	2.0957	2.1877	2.1161	2.541	2.2084	2.4587	2.2689
46.5986	2.1665	1.909	2.4989	2.2845	2.4694	2.3184	2.502	2.3811	2.1103	2.0838	2.1901	2.1207	2.5389	2.1919	2.4756	2.2856
46.7653	2.169	1.9192	2.5073	2.2981	2.4855	2.3303	2.5121	2.3988	2.1217	2.0918	2.201	2.133	2.5475	2.1883	2.4919	2.2945
46.9319	2.1779	1.9153	2.5197	2.3072	2.4935	2.3487	2.5299	2.4118	2.1214	2.1004	2.1981	2.1343	2.5645	2.199	2.5161	2.2988
47.0986	2.1812	1.9336	2.5254	2.3221	2.5108	2.3528	2.5376	2.4329	2.1109	2.1043	2.2051	2.1467	2.5638	2.2075	2.5247	2.3174
47.2653	2.1823	1.9314	2.5357	2.3364	2.5335	2.3658	2.5513	2.4399	2.1234	2.1013	2.1941	2.1564	2.5761	2.2162	2.5448	2.3252
47.4319	2.1953	1.9365	2.5438	2.3386	2.5517	2.3761	2.5642	2.4683	2.1224	2.1046	2.1858	2.1574	2.581	2.2178	2.5634	2.3391
47.5986	2.2106	1.9476	2.5649	2.3536	2.5615	2.3908	2.5888	2.4831	2.1246	2.1239	2.1976	2.1702	2.5896	2.2258	2.5774	2.3558
47.7653	2.205	1.9477	2.5706	2.361	2.5764	2.4054	2.6124	2.5003	2.1233	2.1294	2.2089	2.1721	2.591	2.2337	2.595	2.3661
47.9319	2.2073	1.9484	2.5863	2.3813	2.5956	2.4253	2.6206	2.5159	2.1269	2.1311	2.2004	2.1682	2.6046	2.2364	2.6118	2.3729
48.0986	2.2224	1.9509	2.6004	2.3959	2.6133	2.4429	2.6462	2.5299	2.137	2.1364	2.2157	2.1572	2.6053	2.247	2.6276	2.3797
48.2653	2.2382	1.9623	2.6156	2.4035	2.6296	2.4592	2.6718	2.5603	2.1437	2.1525	2.2283	2.1679	2.6112	2.2467	2.641	2.3923
48.4319	2.233	1.963	2.6251	2.4132	2.6451	2.4777	2.6786	2.5726	2.1541	2.1603	2.2218	2.164	2.6402	2.256	2.6633	2.3967
48.5986	2.2406	1.9684	2.6381	2.4181	2.6595	2.4934	2.6986	2.5888	2.153	2.1519	2.2138	2.1674	2.6431	2.2618	2.6749	2.4152
48.7653	2.2423	1.9642	2.62	2.4353	2.6902	2.4962	2.707	2.6032	2.1516	2.1405	2.2059	2.1858	2.64	2.2634	2.6983	2.4279
48.9319	2.2411	1.975	2.6327	2.4436	2.6985	2.5164	2.7356	2.6263	2.135	2.164	2.2249	2.1807	2.6544	2.2728	2.7152	2.4357
49.0986	2.2589	1.9737	2.6367	2.4576	2.7151	2.5326	2.7514	2.6508	2.1417	2.168	2.2292	2.1834	2.6709	2.259	2.7286	2.4491
49.2653	2.2578	1.9772	2.6592	2.4683	2.7425	2.5434	2.7652	2.6676	2.1402	2.1822	2.2399	2.1938	2.6666	2.2777	2.7454	2.4648
49.4319	2.2649	1.9718	2.6788	2.4772	2.7564	2.5619	2.7845	2.6773	2.1512	2.1898	2.2403	2.1819	2.6824	2.2806	2.7603	2.475
49.5986	2.2708	1.9812	2.6887	2.4862	2.7706	2.5777	2.8058	2.7075	2.1367	2.1758	2.2492	2.199	2.6688	2.2794	2.7774	2.4913
49.7653	2.2708	1.9753	2.712	2.5034	2.815	2.5935	2.8127	2.7265	2.1389	2.162	2.2272	2.2058	2.6538	2.2839	2.7953	2.5017
49.9319	2.2762	1.9792	2.7288	2.5142	2.8279	2.6063	2.831	2.7486	2.1344	2.1608	2.2156	2.2151	2.6531	2.2863	2.8177	2.5117
50.0986	2.2786	1.9873	2.7388	2.5219	2.8304	2.6243	2.8553	2.7719	2.1405	2.1796	2.2132	2.213	2.6902	2.2958	2.8317	2.5231
50.2653	2.2877	1.9844	2.7464	2.5403	2.8526	2.6421	2.8781	2.7884	2.1403	2.1825	2.2182	2.203	2.6718	2.3089	2.8518	2.5326
50.4319	2.2827	1.9842	2.7579	2.5488	2.8783	2.6586	2.8959	2.798	2.1353	2.1763	2.2135	2.2048	2.6782	2.3004	2.8787	2.5454
50.5986	2.2888	1.9991	2.7762	2.5743	2.8986	2.6763	2.9124	2.8183	2.151	2.1785	2.2266	2.2122	2.6791	2.3075	2.8963	2.5615
50.7653	2.2841	2.0038	2.7974	2.5824	2.919	2.6847	2.9354	2.8433	2.1462	2.1846	2.2115	2.2203	2.6623	2.3	2.9098	2.5751
50.9319	2.2977	1.9998	2.8004	2.5885	2.937	2.7036	2.9555	2.8522	2.1472	2.1852	2.2098	2.2002	2.6694	2.2998	2.9312	2.583
51.0986	2.3082	2.006	2.818	2.5981	2.9504	2.7216	2.981	2.8756	2.138	2.1943	2.2044	2.192	2.6828	2.3116	2.942	2.5909
51.2653	2.3019	2.0022	2.8377	2.6111	2.9741	2.719	2.986	2.8974	2.1337	2.1778	2.1927	2.1951	2.678	2.3009	2.9586	2.612
51.4319	2.3028	2.0075	2.8399	2.6057	2.9774	2.7419	3.0186	2.9233	2.1224	2.1967	2.2054	2.1974	2.6823	2.3076	2.9769	2.6184
51.5986	2.3059	2.0125	2.8603	2.6221	3.0009	2.7629	3.0249	2.9455	2.123	2.188	2.2074	2.2057	2.7034	2.3025	2.9917	2.6356
51.7653	2.3181	2.0136	2.8684	2.6373	3.0214	2.7774	3.0458	2.9668	2.1246	2.1969	2.2136	2.1966	2.7043	2.309	3.0101	2.6405
51.9319	2.3098	2.0246	2.8858	2.6537	3.0359	2.7886	3.0637	2.9829	2.1184	2.1853	2.2147	2.1972	2.6859	2.3069	3.0277	2.658
52.0986	2.3126	2.0261	2.899	2.6621	3.0635	2.8134	3.08	2.9972	2.1242	2.1749	2.2029	2.2002	2.6918	2.3165	3.0497	2.6684
52.2653	2.3152	2.027	2.9172	2.6725	3.086	2.8214	3.0909	3.0191	2.1261	2.1756	2.1935	2.1886	2.6845	2.313	3.0612	2.6906
52.4319	2.3253	2.0261	2.9233	2.6782	3.1029	2.8478	3.1182	3.0279	2.1164	2.1895	2.18	2.181	2.6881	2.3212	3.0785	2.6951
52.5986	2.3301	2.0273	2.9372	2.6918	3.1206	2.8663	3.1337	3.0418	2.1173	2.1829	2.1875	2.1919	2.6774	2.3211	3.096	2.7096
52.7653	2.3236	2.0362	2.9649	2.6993	3.1435	2.8781	3.1449	3.0586	2.1074	2.1784	2.1786	2.1764	2.6805	2.3256	3.1156	2.7241
52.9319	2.3218	2.0329	2.9814	2.7149	3.1696	2.8803	3.1563	3.0886	2.1029	2.1676	2.1612	2.1724	2.6745	2.3145	3.1277	2.7396
53.0986	2.3232	2.0316	2.9814	2.7186	3.1804	2.9064	3.1874	3.1023	2.0897	2.1736	2.1796	2.174	2.6982	2.3179	3.1419	2.7428
53.2653	2.3254	2.0408	3.0055	2.7229	3.2048	2.9188	3.2017	3.1204	2.0774	2.1722	2.157	2.1803	2.6809	2.3107	3.1478	2.757
53.4319	2.3209	2.0311	3.0254	2.7464	3.224	2.9256	3.2039	3.1445	2.091	2.1593	2.1426	2.1795	2.6847	2.3126	3.1706	2.776
53.5986	2.329	2.0335	3.0301	2.752	3.2374	2.9472	3.2371	3.1538	2.0728	2.1683	2.1422	2.1621	2.6791	2.3168	3.1886	2.7795
53.7653	2.3345	2.0388	3.0424	2.7628	3.2695	2.9534	3.2581	3.1773	2.072	2.1721	2.1273	2.1726	2.679	2.3068	3.2054	2.7937
53.9319	2.333	2.0341	3.0617	2.7655	3.2909	2.9697	3.2653	3.2012	2.0689	2.1559	2.1304	2.1781	2.6765	2.2995	3.2177	2.8119
54.0986	2.3197	2.0445	3.0705	2.77	3.2923	2.9981	3.2973	3.2081	2.0543	2.1609	2.124	2.1587	2.6604	2.3022	3.2357	2.8187
54.2653	2.3188	2.0409	3.0793	2.7795	3.3095	3.0187	3.3266	3.22	2.0365	2.1535	2.1137	2.1423	2.6594	2.3035	3.2481	2.8274
54.4319	2.3157	2.0461	3.0907	2.7906	3.336	3.0224	3.335	3.2426	2.0384	2.1494	2.0915	2.14	2.652	2.2918	3.26	2.8447
54.5986	2.3223	2.0471	3.0901	2.8035	3.3463	3.054	3.3641	3.2507	2.0321	2.1551	2.121	2.1321	2.6722	2.2961	3.2784	2.8523
54.7653	2.3281	2.0352	3.1105	2.8106	3.3733	3.0615	3.3727	3.2694	2.0183	2.1511	2.0884	2.1281	2.6681	2.3132	3.2953	2.8704
54.9319	2.3256	2.0394	3.1128	2.8073	3.3847	3.0841	3.3884	3.2818	2.0105	2.1477	2.0772	2.1147	2.6586	2.3105	3.3087	2.8674
55.0986	2.3238	2.044	3.1242	2.827	3.4047	3.086	3.4027	3.3019	1.9972	2.1423	2.0518	2.1043	2.6482	2.2942	3.3259	2.8836
55.2653	2.316	2.0487	3.1426	2.8343	3.415	3.1028	3.4271	3.3116	1.9957	2.1432	2.0463	2.1054	2.6518	2.294	3.338	2.888
55.4319	2.3151	2.0564	3.159	2.8393	3.4278	3.1114	3.442	3.3336	1.9844	2.143	2.0407	2.0896	2.6213	2.276	3.344	2.9
55.5986	2.3098	2.0509	3.1693	2.852	3.4568	3.1199	3.4556	3.3447	1.9852	2.1252	2.021	2.0814	2.6183	2.2784	3.359	2.915
55.7653	2.3115	2.0435	3.1633	2.8543	3.4714	3.1388	3.4659	3.3553	1.9698	2.1369	2.0271	2.0631	2.6161	2.2804	3.376	2.9167
55.9319	2.302	2.0363	3.1915	2.8554	3.4932	3.1409	3.4754	3.3833	1.9816	2.1295	2.0078	2.0706	2.5976	2.2678	3.3827	2.9373
56.0986	2.3048	2.0308	3.1993	2.8609	3.5041	3.153	3.4845	3.4067	1.9748	2.1194	1.9954	2.0562	2.5872	2.2848	3.3991	2.949
56.2653	2.2923	2.039	3.2037	2.8721	3.5136	3.165	3.5097	3.415	1.9602	2.105	1.977	2.0442	2.5829	2.2885	3.4115	2.9665
56.4319	2.2893	2.0315	3.1985	2.8809	3.5343	3.1773	3.5133	3.4285	1.9472	2.1117	1.9716	2.031	2.5723	2.259	3.4296	2.979
56.5986	2.2875	2.0381	3.2037	2.8803	3.5449	3.1988	3.5419	3.4451	1.943	2.1092	1.9551	2.0204	2.5682	2.2515	3.4409	2.9822
56.7653	2.295	2.0381	3.213	2.8913	3.5595	3.2148	3.5563	3.4522	1.934	2.099	1.9609	2.0381	2.5839	2.2569	3.4642	2.9902
56.9319	2.2849	2.0294	3.2273	2.9025	3.5814	3.2295	3.5598	3.4658	1.9237	2.0873	1.9421	2.022	2.598	2.2503	3.4761	2.998
57.0989	2.2622	2.0375	3.2392	2.9048	3.5922	3.2403	3.579	3.492	1.9108	2.0693	1.9363	2.0099	2.5577	2.2417	3.477	3.0089
57.2656	2.2808	2.0248	3.2376	2.9076	3.613	3.2603	3.5856	3.4952	1.9099	2.081	1.9179	1.985	2.556	2.2542	3.4996	3.02
57.4322	2.2717	2.0291	3.2516	2.915	3.6207	3.2766	3.617	3.5071	1.878	2.0731	1.9008	1.9891	2.5557	2.2284	3.5126	3.0282
57.5989	2.2519	2.0329	3.2873	2.9162	3.636	3.2829	3.6271	3.526	1.8895	2.0606	1.8782	1.9686	2.5316	2.221	3.522	3.0464
57.7656	2.2538	2.0321	3.2739	2.9283	3.6533	3.3007	3.6404	3.5305	1.8608	2.0618	1.8958	1.9655	2.5211	2.2158	3.5465	3.0538
57.9322	2.2482	2.0264	3.2737	2.9356	3.6647	3.3067	3.6584	3.5505	1.845	2.0637	1.8734	1.9526	2.5137	2.2047	3.5618	3.0626
58.0989	2.2436	2.0234	3.2961	2.9427	3.6754	3.3156	3.6744	3.5709	1.8376	2.0457	1.838	1.9523	2.5091	2.1835	3.5751	3.072
58.2656	2.2465	2.0196	3.2965	2.9523	3.6996	3.3292	3.6733	3.5671	1.8385	2.0456	1.8193	1.94	2.5131	2.1872	3.5913	3.0852
58.4322	2.2391	2.0145	3.2952	2.9601	3.7123	3.3377	3.6904	3.5827	1.8441	2.0379	1.819	1.9373	2.4816	2.1785	3.6033	3.0986
58.5989	2.2345	2.0145	3.2921	2.9595	3.7203	3.3609	3.712	3.588	1.813	2.0279	1.8215	1.929	2.4806	2.171	3.627	3.103
58.7656	2.2431	2.0107	3.2931	2.9688	3.7352	3.3623	3.722	3.6063	1.7991	2.0134	1.8021	1.9097	2.473	2.1562	3.6364	3.1187
58.9322	2.2284	2.0164	3.3063	2.965	3.7487	3.3843	3.742	3.6107	1.7858	2.0146	1.7881	1.909	2.4532	2.1581	3.6464	3.1298
59.0989	2.2167	2.0072	3.3166	2.9705	3.7735	3.3986	3.7465	3.6173	1.7852	2.0127	1.7632	1.8833	2.4635	2.1565	3.6649	3.1376
59.2656	2.207	2.0032	3.3234	2.966	3.7761	3.4076	3.7657	3.6336	1.7826	2.0055	1.7595	1.8936	2.4511	2.1539	3.6802	3.1457
59.4322	2.195	1.9985	3.3246	2.9727	3.7891	3.423	3.7876	3.646	1.7562	2.0077	1.7418	1.8771	2.4594	2.1391	3.681	3.1552
59.5989	2.1908	1.9951	3.3305	2.9746	3.7953	3.4336	3.7951	3.6626	1.7463	1.9905	1.7413	1.8576	2.4383	2.1262	3.6905	3.164
59.7656	2.1926	1.9927	3.3419	2.9874	3.8264	3.4389	3.8104	3.6729	1.739	1.9813	1.7101	1.8379	2.4325	2.1315	3.7052	3.1736
59.9322	2.1759	1.9844	3.3584	2.9859	3.8314	3.4568	3.824	3.6807	1.7113	1.9738	1.7002	1.8508	2.4183	2.1127	3.7141	3.1842
60.0989	2.1665	1.9827	3.3585	2.9869	3.8455	3.4626	3.8336	3.686	1.7056	1.9662	1.6987	1.8354	2.4006	2.11	3.7245	3.1898
60.2656	2.1737	1.9747	3.3607	2.9971	3.8587	3.4704	3.8485	3.7081	1.7119	1.9611	1.6731	1.8157	2.3803	2.1146	3.7382	3.2053
60.4322	2.1684	1.9732	3.3753	2.9847	3.8632	3.4909	3.8663	3.7184	1.684	1.9482	1.6677	1.802	2.3425	2.0734	3.7557	3.2134
60.5989	2.1495	1.9647	3.3772	2.9979	3.8839	3.4913	3.8778	3.736	1.6719	1.9335	1.6559	1.7913	2.3434	2.0571	3.7683	3.2231
60.7656	2.1476	1.9556	3.3732	2.9937	3.8966	3.5194	3.8899	3.7503	1.6493	1.9225	1.6508	1.7617	2.3344	2.0535	3.7924	3.2335
60.9322	2.1361	1.9475	3.3943	2.9984	3.9059	3.5224	3.9032	3.7767	1.6569	1.9	1.6153	1.7658	2.3346	2.0427	3.802	3.2495
61.0989	2.1219	1.945	3.3938	2.9996	3.9169	3.5493	3.9222	3.7823	1.6535	1.8928	1.6107	1.7589	2.323	2.0309	3.8256	3.2566
61.2656	2.1092	1.9383	3.4039	3.0089	3.9392	3.5583	3.9405	3.7988	1.6408	1.8791	1.5967	1.745	2.3128	2.0358	3.8398	3.2747
61.4322	2.1105	1.9466	3.4016	3.0016	3.9467	3.5746	3.9596	3.7995	1.6214	1.8713	1.5776	1.7266	2.2982	2.0212	3.8572	3.2847
61.5989	2.1067	1.9394	3.4069	3.0086	3.9667	3.5826	3.9607	3.8156	1.6056	1.8831	1.5597	1.7186	2.2843	2.0129	3.869	3.3048
61.7656	2.0843	1.9384	3.4201	3.0065	3.9839	3.5945	3.9815	3.8381	1.5925	1.8638	1.5316	1.7123	2.2664	1.9863	3.88	3.3141
61.9322	2.0865	1.9262	3.4246	3.0196	4.0112	3.5968	3.9859	3.851	1.5812	1.8607	1.5308	1.6987	2.2498	1.978	3.8959	3.3236
62.0989	2.0816	1.9181	3.4301	3.0314	4.024	3.6007	4.0073	3.8562	1.5675	1.8494	1.5143	1.6978	2.2433	1.972	3.9083	3.3324
62.2656	2.0775	1.909	3.4299	3.0359	4.037	3.6175	4.0234	3.8635	1.5595	1.8345	1.4915	1.6791	2.2304	1.9706	3.9345	3.3413
62.4322	2.0693	1.9046	3.4335	3.0337	4.0451	3.6154	4.0498	3.8736	1.5465	1.826	1.4781	1.6616	2.2212	1.9567	3.952	3.3488
62.5989	2.0592	1.9035	3.4221	3.0297	4.0573	3.6397	4.0683	3.8698	1.5182	1.8316	1.4752	1.6518	2.2128	1.9502	3.9782	3.3612
62.7656	2.0429	1.8895	3.4433	3.0253	4.0676	3.6486	4.0955	3.9031	1.5148	1.8122	1.444	1.64	2.2006	1.9408	3.9853	3.3781
62.9322	2.0349	1.8906	3.4379	3.0332	4.0864	3.6543	4.0936	3.9221	1.5043	1.8041	1.4392	1.6286	2.1822	1.9397	4.0055	3.3964
63.0989	2.0145	1.8954	3.4497	3.0369	4.0929	3.6814	4.118	3.924	1.4799	1.8007	1.427	1.6128	2.1556	1.9166	4.0298	3.4068
63.2658	2.008	1.8904	3.4595	3.037	4.1129	3.6914	4.1343	3.9438	1.4663	1.7767	1.4018	1.6121	2.1465	1.8896	4.0423	3.4176
63.4325	1.9925	1.8707	3.4637	3.0459	4.1354	3.6972	4.152	3.9629	1.4548	1.7799	1.3807	1.5936	2.1251	1.8811	4.0543	3.4365
63.5992	1.9938	1.8728	3.4624	3.0354	4.1516	3.7215	4.1699	3.9733	1.4359	1.7698	1.3745	1.5807	2.1149	1.8782	4.0771	3.4406
63.7658	1.9907	1.873	3.4669	3.0406	4.1658	3.7305	4.1847	3.9841	1.427	1.7632	1.3512	1.57	2.1023	1.8567	4.1006	3.4546
63.9325	1.9877	1.8567	3.4578	3.0449	4.1795	3.7321	4.2	4.0066	1.4119	1.7564	1.3436	1.538	2.096	1.8507	4.1239	3.4717
64.0992	1.9707	1.8484	3.4683	3.0338	4.2016	3.7585	4.2111	4.0048	1.3954	1.7405	1.3355	1.5251	2.0719	1.8351	4.1496	3.4755
64.2658	1.9546	1.8492	3.4861	3.037	4.2136	3.762	4.2262	4.0251	1.3864	1.7257	1.3078	1.5184	2.0517	1.8083	4.17	3.4894
64.4325	1.9423	1.8403	3.473	3.0347	4.2382	3.7757	4.2344	4.0302	1.3737	1.7173	1.2972	1.5051	2.0353	1.8149	4.1912	3.501
64.5992	1.9267	1.8357	3.4889	3.04	4.2479	3.7912	4.2517	4.0537	1.3557	1.6955	1.2867	1.4852	2.0158	1.8099	4.2056	3.508
64.7658	1.9311	1.8239	3.4941	3.0423	4.2696	3.794	4.2627	4.0858	1.3558	1.6848	1.2625	1.4672	2.0139	1.7943	4.2234	3.5328
64.9325	1.9134	1.8143	3.4828	3.0438	4.2862	3.8152	4.285	4.103	1.3375	1.6796	1.245	1.4591	1.9925	1.7756	4.2468	3.5451
65.0992	1.9065	1.8119	3.4679	3.0452	4.3007	3.8316	4.2951	4.1067	1.3129	1.6615	1.2442	1.4493	1.9838	1.7617	4.2716	3.5565
65.2658	1.9031	1.8063	3.4699	3.0505	4.3135	3.8431	4.3196	4.1216	1.2946	1.6608	1.231	1.4485	1.9608	1.7572	4.2903	3.5724
65.4325	1.8919	1.7986	3.4769	3.0426	4.3357	3.8509	4.3279	4.1377	1.2817	1.6418	1.2144	1.4302	1.94	1.7409	4.3135	3.59
65.5992	1.8846	1.7833	3.4752	3.0514	4.3479	3.8586	4.348	4.1642	1.2702	1.6184	1.1936	1.4135	1.9132	1.72	4.3333	3.6054
65.7658	1.8717	1.782	3.4699	3.0496	4.363	3.8678	4.3709	4.1814	1.269	1.6104	1.1757	1.3965	1.9161	1.6931	4.3481	3.628
65.9325	1.8583	1.7702	3.4688	3.0402	4.3761	3.8853	4.3768	4.1908	1.2518	1.6095	1.1616	1.3883	1.8863	1.6728	4.3795	3.64
66.0992	1.8486	1.7636	3.4718	3.0449	4.387	3.886	4.3961	4.2204	1.2311	1.5899	1.1391	1.3659	1.8805	1.6691	4.39	3.6573
66.2658	1.8318	1.7515	3.4679	3.0414	4.4024	3.8942	4.4114	4.2331	1.2264	1.5892	1.1278	1.354	1.8665	1.6679	4.4062	3.6752
66.4325	1.8207	1.75	3.4606	3.0363	4.4149	3.9187	4.4287	4.2435	1.2016	1.5796	1.1192	1.3458	1.8296	1.657	4.4305	3.6734
66.5992	1.8242	1.7436	3.4589	3.0365	4.4294	3.9218	4.4416	4.2509	1.1787	1.5691	1.1009	1.3383	1.8128	1.6386	4.4433	3.6843
66.7658	1.7975	1.7346	3.4666	3.0339	4.4305	3.9322	4.4671	4.2722	1.1728	1.5459	1.0747	1.3303	1.8084	1.6246	4.463	3.6966
66.9325	1.7873	1.7334	3.47	3.0339	4.4463	3.9522	4.4836	4.2791	1.1499	1.5374	1.0707	1.3075	1.7705	1.6085	4.4855	3.7047
67.0992	1.7764	1.7253	3.4602	3.0254	4.451	3.9588	4.5007	4.2944	1.1481	1.5164	1.0615	1.2894	1.7544	1.6028	4.5038	3.721
67.2658	1.7652	1.7186	3.4518	3.0307	4.4661	3.9635	4.5094	4.3083	1.1256	1.5111	1.0512	1.28	1.7529	1.5917	4.5136	3.7329
67.4325	1.7562	1.7072	3.4569	3.0301	4.484	3.9732	4.5275	4.3358	1.1188	1.5013	1.0389	1.2703	1.7282	1.5762	4.5268	3.7535
67.5992	1.7376	1.6962	3.4482	3.0259	4.4928	3.9896	4.543	4.3462	1.0965	1.4822	1.0151	1.2613	1.713	1.553	4.55	3.7607
67.7658	1.7366	1.6833	3.4426	3.0267	4.5089	3.989	4.5551	4.3687	1.1012	1.4812	1.0033	1.2344	1.6981	1.5514	4.5642	3.7871
67.9325	1.7162	1.6819	3.4428	3.0185	4.5136	4.0045	4.5709	4.3823	1.0748	1.467	0.9836	1.2276	1.6782	1.5311	4.5847	3.8
68.0992	1.7143	1.6699	3.4375	3.0174	4.5177	4.0267	4.5868	4.3976	1.0545	1.4645	0.9774	1.2185	1.6488	1.5204	4.6058	3.8077
68.2658	1.7072	1.6642	3.4218	3.0191	4.5406	4.0252	4.5968	4.4109	1.0436	1.4545	0.966	1.2011	1.6406	1.5192	4.6264	3.8187
68.4325	1.6928	1.6647	3.4105	3.0084	4.5509	4.0348	4.6086	4.4166	1.0306	1.4371	0.9432	1.1917	1.6309	1.49	4.6465	3.8305
68.5989	1.6805	1.6537	3.4149	3.0101	4.5553	4.0376	4.6381	4.4334	1.0273	1.4027	0.9248	1.1806	1.6123	1.4843	4.6547	3.8497
68.7656	1.678	1.6421	3.4025	3.0107	4.5721	4.042	4.6496	4.4541	1.0094	1.4004	0.9194	1.158	1.5999	1.4735	4.6726	3.8663
68.9322	1.6645	1.6292	3.3938	2.9952	4.586	4.0544	4.6614	4.463	1.0012	1.3936	0.9073	1.1429	1.5833	1.4581	4.6943	3.8752
69.0986	1.657	1.6199	3.3937	3.0009	4.5933	4.0624	4.6718	4.4795	0.9791	1.3809	0.8916	1.1374	1.5698	1.4406	4.7148	3.8863
69.2653	1.6436	1.6096	3.3861	2.9973	4.6067	4.0682	4.6851	4.4899	0.9724	1.3735	0.8769	1.1196	1.5549	1.4314	4.7265	3.897
69.4319	1.6162	1.5962	3.39	2.9949	4.6144	4.0766	4.7026	4.4933	0.9632	1.3569	0.8633	1.1047	1.5318	1.4026	4.743	3.9074
69.5986	1.6165	1.5967	3.3821	2.9959	4.6099	4.0927	4.7098	4.4977	0.9332	1.3438	0.8502	1.1041	1.5115	1.3921	4.7615	3.9111
69.7653	1.5982	1.5903	3.3654	2.9807	4.6176	4.1011	4.7136	4.5102	0.9184	1.3307	0.84	1.0922	1.4905	1.3791	4.7774	3.9182
69.9319	1.5865	1.5808	3.3598	2.9759	4.6225	4.1073	4.7233	4.5186	0.9025	1.3207	0.8311	1.0797	1.4724	1.3769	4.7904	3.9297
70.0986	1.5758	1.5748	3.3571	2.9717	4.6314	4.117	4.7459	4.5265	0.8969	1.3037	0.82	1.0687	1.4473	1.356	4.8015	3.9381
70.2653	1.5639	1.5675	3.3481	2.9722	4.6383	4.118	4.7538	4.5446	0.8849	1.2945	0.8034	1.0509	1.4351	1.3482	4.8109	3.9595
70.4319	1.5546	1.5633	3.3431	2.9586	4.6347	4.1309	4.7663	4.5397	0.8751	1.2796	0.7839	1.0424	1.4215	1.3252	4.8212	3.9668
70.5986	1.5401	1.5497	3.3257	2.9472	4.6355	4.1322	4.7769	4.5614	0.8603	1.2707	0.7717	1.0356	1.4105	1.3163	4.8326	3.9855
70.7653	1.5272	1.5321	3.3177	2.9496	4.6509	4.1241	4.793	4.572	0.8667	1.2633	0.7627	1.0189	1.3994	1.309	4.8485	4.001
70.9319	1.5226	1.5305	3.3071	2.9404	4.6531	4.1461	4.7942	4.5689	0.8395	1.2475	0.751	1.0169	1.3821	1.2971	4.871	4.0025
71.0986	1.5077	1.5115	3.3012	2.9435	4.6716	4.1459	4.8089	4.5905	0.832	1.2317	0.729	1.0013	1.3598	1.2836	4.8835	4.019
71.2653	1.4998	1.5067	3.3014	2.935	4.6633	4.1562	4.8125	4.5995	0.8265	1.2207	0.7255	0.9916	1.3457	1.2705	4.8987	4.0247
71.4319	1.4922	1.491	3.2838	2.9399	4.6753	4.1562	4.81	4.6107	0.811	1.2127	0.7158	0.98	1.3411	1.2541	4.911	4.0413
71.5986	1.4797	1.487	3.2779	2.9297	4.6775	4.1625	4.8166	4.6109	0.7994	1.1897	0.7021	0.9725	1.3285	1.2404	4.9206	4.0445
71.7653	1.4687	1.4873	3.2703	2.9182	4.6758	4.1742	4.8202	4.6167	0.7836	1.1909	0.6886	0.963	1.3112	1.2177	4.9451	4.0501
71.9319	1.4531	1.4716	3.2617	2.9155	4.6874	4.1732	4.8354	4.6255	0.7729	1.1712	0.6843	0.9552	1.3048	1.2039	4.9514	4.0611
72.0986	1.4406	1.4701	3.2553	2.8994	4.687	4.1906	4.8286	4.6214	0.7525	1.1625	0.6735	0.9449	1.2721	1.1944	4.9679	4.0598
72.2653	1.4284	1.4546	3.2557	2.9005	4.6978	4.1767	4.8504	4.6355	0.7485	1.1487	0.6629	0.9294	1.2625	1.1876	4.9644	4.0733
72.4319	1.4212	1.4544	3.2373	2.8868	4.6876	4.2031	4.8444	4.634	0.7318	1.1403	0.6642	0.9217	1.2562	1.1765	4.9818	4.0758
72.5986	1.4027	1.4455	3.2213	2.8779	4.7012	4.1996	4.851	4.6486	0.7317	1.1237	0.6388	0.9069	1.2317	1.1601	4.9781	4.0909
72.7653	1.3994	1.4344	3.2071	2.8761	4.7031	4.2067	4.857	4.6521	0.7185	1.1211	0.6337	0.8917	1.2231	1.1576	4.9858	4.1038
72.9319	1.3854	1.4374	3.1967	2.8651	4.6957	4.2226	4.8688	4.6506	0.7021	1.1083	0.6234	0.8875	1.1954	1.1398	4.9993	4.1011
73.0986	1.3797	1.4175	3.1906	2.8572	4.6999	4.2174	4.8644	4.65	0.6916	1.0925	0.6164	0.8769	1.1789	1.1169	5.005	4.1094
73.2653	1.3749	1.4093	3.169	2.8524	4.7057	4.2161	4.8682	4.6511	0.6777	1.0789	0.6094	0.867	1.1681	1.1094	5.0132	4.1212
73.4319	1.358	1.3971	3.1549	2.8272	4.7026	4.2135	4.8647	4.6557	0.6695	1.0712	0.5988	0.8488	1.1629	1.1047	5.018	4.1343
73.5986	1.3508	1.3937	3.1286	2.8167	4.693	4.2251	4.8859	4.6447	0.6589	1.0624	0.588	0.8389	1.1431	1.083	5.0244	4.1433
73.7653	1.3355	1.3765	3.1199	2.8147	4.6974	4.222	4.8981	4.6522	0.6478	1.0368	0.5686	0.8244	1.1354	1.0767	5.0243	4.1528
73.9319	1.33	1.3699	3.1041	2.8053	4.6975	4.23	4.8868	4.6468	0.6397	1.0399	0.5623	0.8178	1.1218	1.0678	5.044	4.1544
74.0986	1.3191	1.3586	3.1024	2.8089	4.6942	4.2231	4.8766	4.6584	0.63	1.0315	0.5575	0.8064	1.1134	1.0608	5.0531	4.1653
74.2653	1.3	1.3479	3.0926	2.8066	4.6897	4.2294	4.8903	4.6705	0.6262	1.0097	0.5445	0.801	1.0896	1.0378	5.0581	4.1647
74.4319	1.2972	1.3418	3.0713	2.7883	4.6853	4.2373	4.886	4.6731	0.6177	0.9978	0.5414	0.7885	1.0705	1.025	5.0656	4.1738
74.5986	1.2916	1.328	3.0597	2.7855	4.6847	4.2311	4.898	4.6834	0.6063	0.9946	0.5318	0.7804	1.053	1.017	5.0757	4.1791
74.7653	1.2728	1.3229	3.0446	2.7811	4.6776	4.2351	4.9016	4.6843	0.5975	0.9747	0.5205	0.7685	1.0385	1.0033	5.0825	4.1796
74.9319	1.2626	1.3146	3.0295	2.7672	4.6608	4.2458	4.8935	4.6757	0.5775	0.9742	0.5168	0.7552	1.0305	1.005	5.0976	4.1893
75.0986	1.2551	1.3055	3.0107	2.762	4.6639	4.2422	4.8858	4.6796	0.5741	0.964	0.5096	0.7473	1.0268	0.9965	5.098	4.2007
75.2653	1.2467	1.2993	3.011	2.74	4.6494	4.2495	4.8957	4.6833	0.5626	0.9486	0.497	0.7449	1.0025	0.968	5.1093	4.1936
75.4319	1.2327	1.2897	3.0012	2.741	4.6552	4.2355	4.8869	4.6937	0.5597	0.9325	0.4917	0.7316	0.9904	0.954	5.1115	4.2088
75.5986	1.2258	1.2838	2.976	2.72	4.6466	4.2497	4.8889	4.6861	0.5453	0.9222	0.4825	0.7257	0.9769	0.9479	5.1276	4.2093
75.7653	1.2136	1.2745	2.9586	2.7181	4.6494	4.253	4.8895	4.6852	0.5356	0.9126	0.4793	0.7163	0.9631	0.9397	5.1357	4.2143
75.9319	1.2009	1.2665	2.9415	2.6965	4.6419	4.2522	4.8879	4.6877	0.5329	0.9034	0.4731	0.7028	0.9425	0.9276	5.1481	4.2155
76.0986	1.1959	1.2558	2.9283	2.6915	4.6505	4.2426	4.8786	4.6901	0.5251	0.9009	0.464	0.6953	0.9392	0.9221	5.153	4.2256
76.2653	1.1795	1.2521	2.9158	2.6759	4.6477	4.2347	4.8828	4.6921	0.5234	0.8826	0.4493	0.6899	0.9242	0.9121	5.1532	4.2358
76.4319	1.1725	1.2436	2.9082	2.6574	4.6366	4.2443	4.8945	4.6805	0.4996	0.8681	0.4464	0.6803	0.909	0.9015	5.1619	4.2421
76.5986	1.1615	1.237	2.8923	2.6523	4.6369	4.224	4.8967	4.6851	0.5023	0.8597	0.4328	0.6742	0.8936	0.8915	5.1576	4.2485
76.7653	1.1589	1.2302	2.8741	2.6447	4.64	4.2242	4.8882	4.6894	0.4917	0.8561	0.43	0.6606	0.8872	0.8852	5.1722	4.2554
76.9319	1.1498	1.2134	2.865	2.6341	4.634	4.2258	4.891	4.6789	0.4864	0.8426	0.4268	0.6535	0.8818	0.87	5.1778	4.26
77.0986	1.1385	1.2043	2.8529	2.6158	4.6248	4.2274	4.8969	4.6752	0.4683	0.8303	0.4198	0.6508	0.8579	0.8584	5.1808	4.2642
77.2653	1.1281	1.1974	2.8372	2.611	4.6218	4.2266	4.8952	4.6774	0.4592	0.8226	0.4122	0.6413	0.8552	0.848	5.1839	4.2683
77.4319	1.1244	1.1906	2.8364	2.5973	4.6091	4.2274	4.8944	4.6709	0.4585	0.8201	0.4092	0.6394	0.8377	0.8394	5.1923	4.2714
77.5986	1.1215	1.1804	2.8217	2.5831	4.6127	4.2226	4.8992	4.6787	0.4559	0.802	0.4044	0.6262	0.8286	0.8341	5.2091	4.2841
77.7653	1.1054	1.1829	2.8096	2.5765	4.6129	4.2194	4.9026	4.6859	0.4529	0.784	0.3898	0.6241	0.8179	0.8281	5.2094	4.2951
77.9319	1.0983	1.1761	2.8035	2.5725	4.604	4.2218	4.9059	4.6805	0.4414	0.7769	0.3848	0.6201	0.805	0.8139	5.2195	4.303
78.0986	1.0929	1.1632	2.7801	2.5536	4.5939	4.2301	4.8993	4.6699	0.4278	0.7752	0.3812	0.6049	0.7954	0.8076	5.238	4.3093
78.2653	1.0865	1.1513	2.776	2.5401	4.5943	4.2371	4.8969	4.6699	0.4188	0.7741	0.3779	0.602	0.7912	0.7993	5.2453	4.3137
78.4319	1.0759	1.1389	2.7666	2.5285	4.5947	4.2316	4.8934	4.677	0.4168	0.7547	0.3691	0.5933	0.775	0.7824	5.2556	4.3182
78.5986	1.0602	1.1319	2.7559	2.5218	4.5953	4.2307	4.8925	4.672	0.4144	0.7436	0.3597	0.5815	0.7667	0.7764	5.257	4.3202
78.7653	1.0586	1.1164	2.7318	2.5106	4.5961	4.2218	4.8786	4.6594	0.4035	0.7429	0.3533	0.5702	0.761	0.7716	5.2644	4.3217
78.9319	1.0506	1.112	2.715	2.4973	4.5918	4.2195	4.8849	4.6709	0.3986	0.7307	0.346	0.5659	0.7556	0.7577	5.269	4.3336
79.0986	1.0408	1.1103	2.6941	2.4869	4.5816	4.2223	4.8827	4.6627	0.3941	0.7301	0.3473	0.5549	0.7454	0.7511	5.2739	4.3368
79.2653	1.0311	1.1019	2.6947	2.468	4.5741	4.2168	4.876	4.6636	0.3838	0.7191	0.3371	0.5525	0.7409	0.749	5.277	4.3459
79.4319	1.0203	1.0904	2.678	2.4579	4.5762	4.2062	4.874	4.671	0.3857	0.718	0.3318	0.5452	0.7317	0.7339	5.2883	4.3557
79.5986	1.012	1.0786	2.666	2.4545	4.5703	4.2164	4.8775	4.6698	0.377	0.7056	0.3294	0.5343	0.7203	0.7249	5.2959	4.3594
79.7653	0.9986	1.0723	2.6584	2.4406	4.5644	4.2185	4.8846	4.6764	0.3642	0.6859	0.3192	0.5324	0.7034	0.713	5.2835	4.3666
79.9319	1.001	1.0644	2.6476	2.4148	4.5578	4.2376	4.8901	4.6597	0.353	0.6795	0.3192	0.5295	0.6961	0.7036	5.301	4.364
80.0986	0.991	1.058	2.6267	2.4027	4.5503	4.244	4.8863	4.6571	0.3486	0.677	0.3126	0.5312	0.6886	0.6981	5.3056	4.3729
80.2653	0.9835	1.0562	2.6217	2.3973	4.5537	4.2363	4.8875	4.6644	0.3485	0.6553	0.3034	0.5241	0.6751	0.6815	5.314	4.3883
80.4319	0.9719	1.0464	2.6156	2.3962	4.5568	4.2349	4.8726	4.6672	0.3431	0.6545	0.2962	0.5115	0.6748	0.685	5.3156	4.3963
80.5986	0.9651	1.0397	2.6024	2.3782	4.5452	4.2356	4.8909	4.6606	0.3316	0.637	0.2924	0.5143	0.6533	0.6719	5.3219	4.394
80.7653	0.9603	1.0256	2.5842	2.3688	4.5304	4.2471	4.8829	4.6454	0.3278	0.6379	0.298	0.5062	0.6476	0.6659	5.334	4.3976
80.9319	0.9494	1.0218	2.5832	2.3603	4.5404	4.2386	4.8713	4.6556	0.3303	0.6292	0.2867	0.4966	0.6373	0.6567	5.3439	4.4101
81.0986	0.9423	1.0174	2.57	2.341	4.5291	4.2444	4.8907	4.6528	0.3237	0.6172	0.2795	0.496	0.6257	0.6449	5.3473	4.4094
81.2653	0.9366	1.0158	2.5552	2.3325	4.5277	4.237	4.8875	4.655	0.3216	0.6129	0.2753	0.4899	0.6167	0.6375	5.3528	4.4183
81.4319	0.9283	1.005	2.5519	2.325	4.5292	4.2314	4.8909	4.6619	0.3173	0.5979	0.2708	0.4826	0.6122	0.6389	5.365	4.427
81.5986	0.9228	1.0005	2.5409	2.3049	4.5307	4.2249	4.8919	4.6614	0.3142	0.5953	0.2611	0.4771	0.6077	0.6259	5.3676	4.4332
81.7653	0.9217	0.9947	2.5229	2.2967	4.527	4.2279	4.8983	4.6641	0.3089	0.5897	0.261	0.4692	0.5914	0.6225	5.3635	4.4326
81.9319	0.9101	0.9809	2.5063	2.2746	4.5144	4.2354	4.899	4.6588	0.2959	0.5834	0.2615	0.4609	0.5918	0.6141	5.3747	4.4292
82.0986	0.9004	0.9736	2.4959	2.2749	4.5288	4.2226	4.8915	4.6637	0.3045	0.5723	0.251	0.4587	0.5901	0.6016	5.3761	4.4444
82.2653	0.9006	0.9619	2.4902	2.261	4.5202	4.2313	4.8908	4.6632	0.294	0.571	0.2582	0.4541	0.5847	0.5992	5.3851	4.4517
82.4319	0.8966	0.9547	2.4787	2.2452	4.5113	4.2377	4.8991	4.654	0.2855	0.5678	0.2498	0.4451	0.578	0.5965	5.3867	4.4548
82.5986	0.8839	0.9515	2.4717	2.2332	4.5031	4.2342	4.9081	4.6611	0.278	0.5486	0.2505	0.4454	0.5708	0.5797	5.385	4.465
82.7653	0.8775	0.9382	2.4641	2.2271	4.4957	4.2339	4.9015	4.6534	0.2738	0.5498	0.2447	0.4422	0.565	0.5804	5.3883	4.4658
82.9319	0.8616	0.9371	2.4508	2.2268	4.5048	4.2233	4.9014	4.6646	0.2851	0.5457	0.2326	0.4377	0.553	0.573	5.3907	4.4862
83.0986	0.8563	0.9302	2.4357	2.2075	4.4945	4.2336	4.9068	4.6523	0.2722	0.5242	0.2288	0.4364	0.5451	0.564	5.3934	4.4917
83.2653	0.8515	0.9252	2.4235	2.1909	4.4925	4.2311	4.9066	4.6535	0.2621	0.521	0.2304	0.432	0.5327	0.5574	5.396	4.5001
83.4319	0.8414	0.9113	2.4119	2.1853	4.491	4.227	4.8978	4.6527	0.2703	0.5185	0.2231	0.4236	0.5313	0.5495	5.4048	4.5068
83.5986	0.8331	0.9097	2.395	2.1719	4.482	4.2373	4.9162	4.6457	0.2568	0.5067	0.2244	0.4255	0.5206	0.5432	5.3946	4.5126
83.7653	0.8284	0.9001	2.3848	2.1551	4.4784	4.2347	4.9132	4.6415	0.2486	0.4968	0.2222	0.4168	0.5118	0.5352	5.3994	4.5183
83.9319	0.8259	0.8887	2.3705	2.1439	4.4737	4.2402	4.9097	4.6283	0.2443	0.5053	0.2214	0.407	0.5167	0.5337	5.4023	4.5212
84.0986	0.822	0.8899	2.3594	2.1384	4.4723	4.2285	4.9031	4.6375	0.2437	0.4937	0.2112	0.4116	0.5043	0.5209	5.4037	4.5345
84.2653	0.8174	0.8802	2.3427	2.1324	4.4743	4.2266	4.8923	4.6402	0.2467	0.4875	0.2091	0.3966	0.4944	0.5223	5.409	4.5395
84.4319	0.8103	0.874	2.3302	2.1259	4.467	4.2324	4.8874	4.6291	0.2435	0.4827	0.2076	0.3867	0.4939	0.5211	5.4153	4.5443
84.5986	0.8001	0.8683	2.3204	2.1133	4.4685	4.2211	4.8994	4.6332	0.239	0.4748	0.2025	0.3881	0.4829	0.5145	5.4153	4.5527
84.7653	0.7905	0.8634	2.3052	2.0963	4.4661	4.2226	4.9069	4.6368	0.2378	0.4702	0.2006	0.384	0.4783	0.5036	5.414	4.556
84.9319	0.7853	0.856	2.2939	2.0962	4.46	4.2174	4.909	4.6343	0.2321	0.4563	0.1966	0.3835	0.4752	0.5011	5.4118	4.5622
85.0986	0.787	0.8508	2.2742	2.0788	4.4428	4.223	4.9129	4.6228	0.2168	0.4524	0.2005	0.3842	0.4673	0.4943	5.4098	4.5564
85.2653	0.7816	0.8463	2.2672	2.0636	4.4325	4.2259	4.9166	4.6162	0.2221	0.4545	0.2008	0.3722	0.4671	0.4983	5.4068	4.5641
85.4319	0.7766	0.8333	2.2567	2.0502	4.4329	4.2353	4.9157	4.6206	0.2172	0.4489	0.199	0.3694	0.4563	0.4901	5.4071	4.5741
85.5986	0.7644	0.8317	2.2422	2.044	4.436	4.2159	4.9126	4.632	0.2228	0.4393	0.1935	0.37	0.4468	0.4751	5.4024	4.5936
85.7653	0.7589	0.827	2.2251	2.032	4.4342	4.2163	4.9192	4.6296	0.2211	0.4358	0.1815	0.3643	0.4468	0.4697	5.4086	4.5918
85.9319	0.7529	0.827	2.2159	2.0237	4.4216	4.2212	4.9219	4.623	0.2027	0.4306	0.1869	0.3636	0.4444	0.4654	5.4038	4.5972
86.0986	0.7523	0.8202	2.203	2.0107	4.42	4.2263	4.916	4.6212	0.2065	0.4221	0.1848	0.3617	0.4396	0.4578	5.4071	4.6019
86.2653	0.7514	0.8116	2.1762	1.9962	4.4156	4.225	4.9195	4.6141	0.2008	0.4213	0.1814	0.3545	0.437	0.457	5.4118	4.6075
86.4319	0.7492	0.8062	2.1679	1.9875	4.4101	4.2216	4.9174	4.613	0.1947	0.414	0.1793	0.3514	0.429	0.4506	5.4035	4.6114
86.5986	0.7424	0.799	2.155	1.9818	4.4025	4.2224	4.9225	4.6134	0.2017	0.4163	0.1766	0.3442	0.4268	0.4472	5.4078	4.6118
86.7653	0.7357	0.7965	2.1479	1.9782	4.3971	4.2225	4.9232	4.6144	0.1905	0.4108	0.173	0.3367	0.4225	0.4408	5.4123	4.6171
86.9319	0.7281	0.7943	2.1364	1.9605	4.3913	4.2189	4.9248	4.6206	0.1915	0.3977	0.1748	0.3471	0.4095	0.4354	5.41	4.6301
87.0986	0.7309	0.7878	2.1274	1.9459	4.386	4.2241	4.9253	4.6134	0.1779	0.3935	0.1694	0.339	0.4037	0.4297	5.41	4.6264
87.2653	0.7216	0.7837	2.1057	1.9369	4.377	4.2239	4.9201	4.6076	0.179	0.3893	0.1715	0.3366	0.3994	0.423	5.4097	4.6296
87.4319	0.7149	0.7792	2.0956	1.9301	4.3825	4.2141	4.9191	4.6127	0.1818	0.3837	0.1617	0.3305	0.39	0.4159	5.4031	4.6335
87.5986	0.711	0.7765	2.0847	1.9221	4.383	4.2085	4.9143	4.6235	0.1832	0.3785	0.1567	0.3261	0.3857	0.416	5.4172	4.6416
87.7653	0.7052	0.7678	2.0673	1.9058	4.3688	4.2191	4.9117	4.6046	0.182	0.3789	0.1683	0.3165	0.3876	0.4209	5.4109	4.6332
87.9319	0.6991	0.7669	2.0581	1.9035	4.3664	4.2145	4.9025	4.6216	0.1791	0.3681	0.1565	0.3207	0.3776	0.4083	5.41	4.6415
88.0986	0.6966	0.7627	2.0396	1.8988	4.3688	4.2174	4.9026	4.6176	0.176	0.3679	0.1591	0.3171	0.3803	0.4075	5.4112	4.6473
88.2653	0.6916	0.7569	2.0308	1.8909	4.3731	4.2131	4.9164	4.6188	0.1728	0.3617	0.1568	0.3171	0.3725	0.4	5.4124	4.6515
88.4319	0.6884	0.7474	2.0122	1.8713	4.3682	4.2143	4.912	4.6147	0.1773	0.3633	0.1537	0.3122	0.375	0.3988	5.4189	4.6508
88.5986	0.69	0.7428	1.9917	1.8648	4.3638	4.2127	4.915	4.6095	0.1669	0.3544	0.1554	0.311	0.3776	0.3978	5.4139	4.658
88.7653	0.682	0.743	1.9876	1.8578	4.3633	4.2097	4.9199	4.6204	0.1605	0.3416	0.1554	0.31	0.3581	0.3844	5.4172	4.6671
88.9319	0.6738	0.7331	1.979	1.8495	4.3627	4.2078	4.9172	4.6248	0.1644	0.337	0.15	0.3082	0.3588	0.3847	5.4177	4.6726
89.0986	0.671	0.73	1.9584	1.8328	4.3563	4.2112	4.9071	4.6224	0.1611	0.3395	0.1472	0.304	0.3572	0.383	5.4189	4.6729
89.2653	0.6684	0.7285	1.9584	1.8367	4.3567	4.2157	4.9103	4.6198	0.1632	0.3281	0.1436	0.3039	0.3487	0.3756	5.4095	4.6756
89.4319	0.6723	0.7212	1.9377	1.821	4.341	4.2282	4.91	4.605	0.1551	0.3326	0.1484	0.2967	0.3535	0.3766	5.4073	4.6642
89.5986	0.6664	0.7168	1.9218	1.8116	4.337	4.2288	4.918	4.61	0.1445	0.325	0.1488	0.2915	0.3509	0.3728	5.4018	4.6668
89.7653	0.6618	0.7162	1.9134	1.8026	4.3401	4.2263	4.9219	4.6147	0.1508	0.3161	0.145	0.2953	0.3408	0.364	5.404	4.6821
89.9319	0.6551	0.7092	1.8994	1.7954	4.3321	4.2244	4.9073	4.615	0.1516	0.3073	0.1394	0.2941	0.3387	0.3576	5.4106	4.6872
90.0986	0.655	0.6985	1.8853	1.7816	4.3194	4.2327	4.9105	4.607	0.1475	0.3139	0.1424	0.2826	0.3384	0.3609	5.4089	4.6732
90.2653	0.6516	0.7065	1.8791	1.7693	4.3303	4.2222	4.9172	4.6103	0.1471	0.3009	0.134	0.2879	0.3294	0.3493	5.4065	4.6914
90.4319	0.6474	0.6927	1.8577	1.7586	4.3212	4.224	4.9124	4.6036	0.1467	0.3094	0.1411	0.2723	0.334	0.3561	5.4043	4.6826
90.5986	0.6467	0.6982	1.8445	1.746	4.3206	4.2154	4.9201	4.608	0.1436	0.2992	0.1396	0.2843	0.3163	0.3426	5.4029	4.694
90.7653	0.638	0.6926	1.8386	1.7488	4.3209	4.2123	4.9173	4.6086	0.1418	0.289	0.1295	0.2778	0.317	0.34	5.404	4.7018
90.9319	0.6396	0.6888	1.8222	1.7336	4.3163	4.2117	4.9203	4.6069	0.1368	0.2883	0.1286	0.2813	0.3124	0.3343	5.3957	4.7037
91.0986	0.6313	0.6778	1.8116	1.7268	4.3111	4.2182	4.9095	4.6047	0.1462	0.2944	0.1289	0.2717	0.3135	0.3451	5.4044	4.6919
91.2653	0.6306	0.6797	1.7961	1.7092	4.3115	4.2098	4.923	4.6113	0.1329	0.2831	0.1262	0.2725	0.3027	0.3321	5.3992	4.7064
91.4319	0.6236	0.6704	1.7776	1.7053	4.305	4.2077	4.91	4.6013	0.1445	0.2873	0.125	0.2642	0.3068	0.3314	5.4037	4.6956
91.5986	0.6247	0.6699	1.7677	1.6985	4.3068	4.2038	4.9108	4.6158	0.1379	0.2846	0.1232	0.2643	0.2954	0.3185	5.4009	4.7105
91.7653	0.623	0.6683	1.7564	1.684	4.3018	4.2032	4.9107	4.6145	0.1327	0.2724	0.1255	0.2679	0.2993	0.3225	5.3978	4.7153
91.9319	0.6184	0.6611	1.7503	1.6733	4.3021	4.2107	4.8994	4.6069	0.1355	0.2848	0.1191	0.2565	0.2969	0.3208	5.4046	4.7092
92.0986	0.6135	0.6587	1.7424	1.6745	4.3029	4.2031	4.908	4.6173	0.132	0.2729	0.1156	0.2605	0.2959	0.3091	5.4054	4.7148
92.2653	0.6145	0.6548	1.7267	1.6595	4.2922	4.2077	4.9083	4.6067	0.1322	0.2785	0.1117	0.2577	0.2943	0.3148	5.4047	4.7131
92.4319	0.6091	0.6514	1.7131	1.6554	4.2923	4.2002	4.9057	4.6192	0.1357	0.2689	0.109	0.2581	0.2843	0.3088	5.4008	4.7202
92.5986	0.6136	0.6476	1.694	1.6469	4.2841	4.2039	4.908	4.6093	0.1289	0.2729	0.1174	0.252	0.2907	0.3096	5.3943	4.7153
92.7653	0.6031	0.643	1.6856	1.6327	4.2854	4.2064	4.9005	4.6128	0.1332	0.2715	0.1106	0.2502	0.2862	0.3084	5.39	4.7146
92.9319	0.6069	0.6421	1.6706	1.6163	4.2851	4.1998	4.9099	4.6222	0.1174	0.2641	0.118	0.2567	0.2847	0.2976	5.3824	4.7212
93.0986	0.6025	0.6427	1.6751	1.6147	4.2858	4.1868	4.9057	4.6202	0.1234	0.2559	0.1162	0.2579	0.2807	0.2942	5.3755	4.718
93.2653	0.6011	0.6333	1.6533	1.6012	4.2763	4.1931	4.9078	4.6167	0.1176	0.2539	0.1111	0.2477	0.2811	0.2945	5.3744	4.7215
93.4319	0.5976	0.6295	1.6444	1.5921	4.2673	4.1969	4.9056	4.6137	0.122	0.255	0.1101	0.2476	0.2783	0.2938	5.375	4.7229
93.5986	0.5958	0.624	1.6327	1.5824	4.2678	4.1906	4.9051	4.6197	0.1239	0.2466	0.1145	0.2493	0.2719	0.2906	5.3704	4.7309
93.7653	0.5942	0.6224	1.6222	1.5741	4.2705	4.1954	4.9038	4.6133	0.1182	0.2466	0.1134	0.2458	0.2676	0.2887	5.3695	4.726
93.9319	0.5899	0.6216	1.6087	1.5638	4.2734	4.1876	4.9017	4.6194	0.1102	0.2409	0.1084	0.2454	0.2707	0.2862	5.3645	4.7362
94.0986	0.5829	0.6201	1.6049	1.5584	4.2794	4.1795	4.8991	4.6147	0.1243	0.238	0.106	0.2454	0.2625	0.2846	5.3739	4.7331
94.2653	0.5825	0.6175	1.5961	1.5493	4.2715	4.1891	4.8962	4.6177	0.1127	0.2392	0.1019	0.2413	0.2552	0.2816	5.3736	4.7341
94.4319	0.5784	0.6111	1.5834	1.5381	4.2634	4.1873	4.8911	4.6052	0.1265	0.2336	0.1019	0.2389	0.268	0.2819	5.3766	4.734
94.5986	0.5777	0.6087	1.5672	1.5237	4.2601	4.182	4.9037	4.6089	0.1093	0.2327	0.1072	0.2363	0.2549	0.2829	5.3722	4.7476
94.7653	0.5733	0.6043	1.5616	1.5277	4.258	4.1905	4.8993	4.6063	0.1166	0.2319	0.1001	0.2296	0.2573	0.2791	5.372	4.7432
94.9319	0.5744	0.6032	1.5519	1.5072	4.2508	4.1933	4.9036	4.6095	0.1138	0.2328	0.1045	0.2279	0.2592	0.2753	5.3698	4.7435
95.0986	0.5737	0.6019	1.5385	1.4994	4.2536	4.1865	4.9153	4.6146	0.1099	0.2269	0.1026	0.2315	0.2614	0.2725	5.3751	4.7452
95.2653	0.5706	0.6055	1.5443	1.4964	4.2571	4.1762	4.9144	4.6199	0.1069	0.2165	0.0977	0.2374	0.2471	0.2603	5.3748	4.7559
95.4319	0.5742	0.5991	1.5338	1.4815	4.2529	4.1783	4.9223	4.6213	0.0994	0.2241	0.1036	0.2332	0.2421	0.2578	5.3658	4.7538
95.5986	0.5668	0.5976	1.5229	1.4801	4.2555	4.1822	4.9172	4.6241	0.1	0.2208	0.0977	0.23	0.248	0.2597	5.3628	4.7523
95.7653	0.5619	0.5901	1.4998	1.479	4.2576	4.1882	4.911	4.6216	0.1099	0.2212	0.0922	0.2284	0.2421	0.2666	5.3708	4.7491
95.9319	0.56	0.5862	1.4851	1.4676	4.2487	4.186	4.9094	4.6181	0.1122	0.2235	0.0951	0.2257	0.2466	0.2612	5.3633	4.7504
96.0986	0.5618	0.5839	1.4769	1.4552	4.253	4.1842	4.9183	4.6211	0.1092	0.2246	0.0953	0.2245	0.2452	0.2629	5.3699	4.7496
96.2653	0.5628	0.5808	1.4698	1.4379	4.2487	4.1837	4.9271	4.6327	0.0991	0.2162	0.099	0.2253	0.2438	0.2582	5.3587	4.7564
96.4319	0.5618	0.5752	1.4605	1.4331	4.2539	4.1877	4.9202	4.6295	0.1028	0.2203	0.0969	0.2184	0.2413	0.2606	5.3569	4.7538
96.5986	0.5594	0.5794	1.456	1.4241	4.2557	4.1753	4.9316	4.645	0.0963	0.2081	0.0991	0.2291	0.2313	0.2484	5.3532	4.7657
96.7653	0.5566	0.5741	1.446	1.4133	4.2513	4.1879	4.9289	4.6322	0.1017	0.2182	0.0955	0.2198	0.2378	0.2482	5.3547	4.762
96.9319	0.5507	0.5791	1.4396	1.4074	4.2561	4.1763	4.9174	4.642	0.1006	0.2064	0.0881	0.2259	0.2227	0.2441	5.363	4.7702
97.0986	0.5487	0.5752	1.4294	1.3974	4.2597	4.1781	4.9148	4.6441	0.0983	0.2011	0.088	0.2243	0.2208	0.2422	5.3636	4.777
97.2653	0.5521	0.5722	1.4147	1.3883	4.2507	4.1794	4.9263	4.6451	0.0941	0.1999	0.0979	0.2201	0.2311	0.2435	5.3511	4.7721
97.4319	0.548	0.5662	1.4001	1.3801	4.2525	4.1834	4.9249	4.6421	0.1027	0.207	0.0893	0.2139	0.2358	0.2459	5.356	4.7769
97.5986	0.5469	0.5689	1.4044	1.377	4.2571	4.1785	4.9261	4.6603	0.0907	0.2036	0.0895	0.2197	0.2194	0.2371	5.3639	4.7833
97.7653	0.5507	0.5614	1.3854	1.3592	4.2457	4.1893	4.9337	4.6509	0.0982	0.2086	0.0931	0.2159	0.2257	0.2409	5.3621	4.78
97.9319	0.5416	0.5666	1.3868	1.3585	4.2615	4.1838	4.923	4.6646	0.1001	0.1987	0.0876	0.2187	0.2159	0.2352	5.3631	4.7779
98.0986	0.5399	0.5599	1.3755	1.3528	4.255	4.1885	4.92	4.6696	0.1003	0.1923	0.0852	0.2138	0.2145	0.2332	5.3612	4.7818
98.2653	0.5433	0.5574	1.3547	1.3381	4.2586	4.1971	4.9326	4.6656	0.093	0.1974	0.0902	0.211	0.2207	0.2319	5.3536	4.7823
98.4319	0.5423	0.554	1.3566	1.3347	4.2557	4.1935	4.9403	4.6629	0.0977	0.2021	0.09	0.2099	0.2197	0.2374	5.3555	4.786
98.5986	0.5345	0.5566	1.3551	1.3295	4.267	4.1888	4.9336	4.6772	0.0983	0.1886	0.0824	0.2152	0.213	0.2271	5.364	4.7965
98.7653	0.53	0.5526	1.3434	1.3233	4.265	4.1918	4.934	4.6736	0.1053	0.1952	0.079	0.212	0.2178	0.2259	5.3659	4.7983
98.9319	0.5357	0.5546	1.3322	1.3083	4.2664	4.184	4.9434	4.6743	0.091	0.1907	0.0862	0.2109	0.2118	0.226	5.3639	4.808
99.0986	0.5347	0.551	1.3183	1.296	4.2585	4.1876	4.9469	4.6795	0.0928	0.1876	0.0864	0.2127	0.2119	0.2229	5.3586	4.8052
99.2653	0.5351	0.5464	1.3082	1.2914	4.2619	4.2043	4.9389	4.6731	0.0976	0.1972	0.0869	0.2049	0.2145	0.228	5.3648	4.81
99.4319	0.526	0.545	1.2973	1.2887	4.259	4.2005	4.9404	4.6769	0.0981	0.1916	0.0818	0.2042	0.2115	0.226	5.3712	4.8081
99.5986	0.526	0.5397	1.2915	1.2839	4.2655	4.2013	4.9451	4.6764	0.101	0.1866	0.0816	0.2057	0.2113	0.2223	5.3676	4.8091
99.7653	0.5285	0.5416	1.2783	1.2718	4.2667	4.1956	4.9476	4.6893	0.0975	0.1894	0.0865	0.2066	0.2117	0.2221	5.3647	4.8103
99.9322	0.5245	0.5442	1.2797	1.2703	4.2746	4.2021	4.9438	4.6943	0.0995	0.1817	0.0776	0.2093	0.2089	0.2206	5.3737	4.8114
100.099	0.5188	0.5381	1.2708	1.254	4.2705	4.2097	4.9449	4.6792	0.0991	0.1844	0.0807	0.2055	0.2005	0.2223	5.3719	4.8101
100.266	0.5209	0.5365	1.26	1.2522	4.27	4.2112	4.9461	4.6842	0.0987	0.1867	0.0799	0.206	0.2038	0.2184	5.3686	4.8136
100.432	0.518	0.5384	1.2619	1.2438	4.2733	4.2098	4.9487	4.6991	0.095	0.1806	0.0802	0.2064	0.2012	0.2157	5.3727	4.8182
100.599	0.5192	0.5378	1.2417	1.2322	4.2712	4.2131	4.9549	4.6986	0.0954	0.1797	0.0839	0.2051	0.2029	0.2131	5.3735	4.8216
100.766	0.5164	0.5357	1.2374	1.2269	4.2757	4.2117	4.9559	4.7057	0.0925	0.1753	0.0841	0.2145	0.1973	0.2118	5.3765	4.8339
100.932	0.5145	0.5326	1.2278	1.224	4.2799	4.2154	4.95	4.7032	0.0952	0.1744	0.0796	0.2091	0.1911	0.2069	5.3789	4.8297
101.099	0.5131	0.5299	1.2111	1.21	4.2699	4.2238	4.9575	4.696	0.0955	0.179	0.084	0.2024	0.2029	0.2125	5.3738	4.8391
101.266	0.5176	0.53	1.2115	1.1994	4.2764	4.2159	4.9684	4.7157	0.0892	0.1734	0.0837	0.2057	0.1936	0.2127	5.3797	4.8451
101.432	0.5189	0.5246	1.1983	1.1939	4.2779	4.2154	4.9764	4.7153	0.0886	0.1754	0.0838	0.2046	0.1948	0.209	5.3803	4.846
101.599	0.5091	0.5279	1.1925	1.1889	4.285	4.2249	4.9725	4.7112	0.0985	0.1761	0.0772	0.2046	0.1969	0.2159	5.387	4.8357
101.766	0.5065	0.5308	1.1908	1.1808	4.2875	4.2187	4.9683	4.7253	0.0939	0.1715	0.0778	0.2056	0.1887	0.2064	5.3906	4.8436
101.932	0.5036	0.5228	1.1783	1.1756	4.2888	4.2354	4.9785	4.721	0.0975	0.1785	0.0759	0.1997	0.1929	0.2099	5.3842	4.8366
102.099	0.5113	0.5204	1.1643	1.1595	4.2907	4.2336	4.9813	4.7312	0.101	0.1753	0.0811	0.1977	0.194	0.2134	5.3881	4.8453
102.266	0.5115	0.5179	1.1545	1.1591	4.2947	4.2348	4.9906	4.7336	0.0946	0.1751	0.0835	0.1966	0.1895	0.2101	5.3866	4.853
102.432	0.5067	0.5207	1.1473	1.1577	4.2866	4.2393	4.9942	4.7353	0.099	0.1752	0.0801	0.1964	0.1922	0.2111	5.3875	4.8542
102.599	0.5082	0.5201	1.1348	1.1467	4.2904	4.243	5.005	4.7372	0.0944	0.1759	0.0822	0.1973	0.1902	0.2079	5.3937	4.8596
102.766	0.5036	0.5212	1.1388	1.1435	4.2979	4.2335	4.9984	4.7504	0.0847	0.1612	0.0804	0.2023	0.1763	0.1988	5.4056	4.8657
102.932	0.4981	0.5176	1.1258	1.1458	4.2988	4.2441	5.0015	4.7464	0.0969	0.1707	0.0787	0.1983	0.1843	0.1998	5.4085	4.8656
103.099	0.5036	0.5199	1.1266	1.1289	4.3047	4.2401	5.0176	4.7553	0.0888	0.1665	0.078	0.2029	0.1828	0.1988	5.4112	4.8763
103.266	0.4991	0.5125	1.1146	1.1253	4.3038	4.2545	5.0193	4.7529	0.0964	0.1749	0.0768	0.1943	0.1793	0.1988	5.4116	4.8778
103.432	0.5029	0.5146	1.1056	1.1087	4.3076	4.2428	5.024	4.7723	0.0892	0.1668	0.0781	0.202	0.1796	0.1981	5.4137	4.8831
103.599	0.5041	0.5089	1.1002	1.1032	4.3134	4.2462	5.0276	4.7671	0.0892	0.1687	0.0845	0.1947	0.1794	0.1967	5.4156	4.8883
103.766	0.5019	0.5105	1.0876	1.0966	4.3068	4.2594	5.0286	4.7636	0.0987	0.1709	0.0782	0.1909	0.1788	0.2043	5.4161	4.8842
103.932	0.5062	0.509	1.08	1.0902	4.3112	4.2585	5.028	4.7727	0.0912	0.1657	0.0856	0.1944	0.1853	0.1997	5.4124	4.8856
104.099	0.4973	0.5064	1.073	1.0822	4.3141	4.2665	5.0269	4.7792	0.0986	0.1718	0.0825	0.1893	0.1849	0.1989	5.4162	4.8876
104.266	0.5005	0.5056	1.064	1.0779	4.3084	4.2586	5.0409	4.784	0.0968	0.1695	0.0833	0.1937	0.1846	0.202	5.4161	4.8944
104.432	0.4991	0.5048	1.0609	1.0677	4.3131	4.2662	5.0433	4.7869	0.097	0.1652	0.0821	0.188	0.1832	0.1954	5.4176	4.8943
104.599	0.4951	0.5104	1.0607	1.0731	4.3235	4.2549	5.0346	4.8001	0.0976	0.1592	0.0786	0.1959	0.1721	0.1871	5.4261	4.8928
104.766	0.5018	0.5033	1.0488	1.0598	4.3203	4.2641	5.047	4.7921	0.092	0.1672	0.0836	0.1904	0.1814	0.197	5.4189	4.8995
104.932	0.4977	0.511	1.0441	1.0521	4.3291	4.258	5.0512	4.8088	0.0874	0.1549	0.0865	0.1966	0.1734	0.1879	5.4324	4.9013
105.099	0.5007	0.5036	1.0369	1.0475	4.3259	4.2616	5.0561	4.8004	0.0854	0.1647	0.0841	0.194	0.1817	0.1907	5.436	4.9075
105.266	0.4991	0.5025	1.0276	1.0357	4.3224	4.2709	5.057	4.8087	0.0944	0.1634	0.0857	0.1912	0.1845	0.1887	5.4402	4.9048
105.432	0.498	0.5037	1.0299	1.0344	4.326	4.2653	5.055	4.8067	0.0891	0.1575	0.0866	0.1921	0.1734	0.1872	5.4439	4.9088
105.599	0.4963	0.5047	1.0157	1.0231	4.3341	4.272	5.066	4.8183	0.0896	0.1583	0.0873	0.1897	0.175	0.1858	5.4386	4.9171
105.766	0.4898	0.501	1.0098	1.0148	4.3411	4.2693	5.0562	4.8166	0.0965	0.1572	0.0773	0.1928	0.1767	0.1846	5.4451	4.926
105.933	0.4927	0.5029	1.0055	1.0174	4.3405	4.2824	5.0687	4.8158	0.1	0.1607	0.0826	0.1886	0.1691	0.1868	5.4472	4.9269
106.099	0.4935	0.4999	0.9938	1.0082	4.3431	4.2886	5.0671	4.8221	0.0982	0.1589	0.0819	0.1883	0.172	0.1865	5.4491	4.9277
106.266	0.4933	0.4993	0.985	0.9955	4.3487	4.2927	5.0834	4.8283	0.094	0.1584	0.0845	0.185	0.1754	0.1857	5.4537	4.9314
106.433	0.4939	0.5015	0.9852	0.9951	4.357	4.2906	5.0779	4.8319	0.0989	0.1571	0.0797	0.1876	0.1662	0.1797	5.4612	4.9295
106.599	0.494	0.505	0.9816	0.9842	4.3604	4.2933	5.0881	4.8444	0.0947	0.1473	0.0821	0.1938	0.1698	0.1765	5.4653	4.939
106.766	0.494	0.4991	0.9638	0.9788	4.352	4.3019	5.1008	4.847	0.0993	0.1553	0.0883	0.1887	0.1768	0.1827	5.4645	4.9493
106.933	0.49	0.4995	0.9553	0.9787	4.3595	4.3079	5.1014	4.8489	0.1035	0.1583	0.0836	0.1848	0.1751	0.1819	5.4663	4.9437
107.099	0.4899	0.4982	0.9569	0.9792	4.3549	4.3111	5.1016	4.8547	0.1015	0.1553	0.0811	0.1899	0.1745	0.1786	5.4741	4.9484
107.266	0.4944	0.498	0.9494	0.971	4.3637	4.3033	5.1076	4.8679	0.0927	0.1481	0.0798	0.1911	0.1692	0.1758	5.4764	4.9526
107.433	0.495	0.4941	0.9386	0.9597	4.3677	4.3098	5.1172	4.8618	0.0972	0.155	0.0842	0.1848	0.1677	0.1804	5.4826	4.9608
107.599	0.4917	0.4962	0.9478	0.953	4.3748	4.3027	5.1128	4.8725	0.0979	0.1496	0.078	0.1944	0.1608	0.1749	5.4876	4.9565
107.766	0.4928	0.4931	0.9376	0.9457	4.3755	4.323	5.1237	4.8779	0.1048	0.1548	0.0835	0.1861	0.1725	0.1802	5.4852	4.9651
107.933	0.4932	0.4905	0.9354	0.9373	4.3787	4.328	5.1299	4.8817	0.0996	0.1538	0.0775	0.1885	0.1746	0.1749	5.4902	4.9742
108.099	0.489	0.4969	0.93	0.9383	4.3776	4.3234	5.1272	4.8965	0.094	0.1423	0.0785	0.1996	0.1622	0.1721	5.5072	4.977
108.266	0.4921	0.4912	0.9179	0.9338	4.3758	4.3382	5.1294	4.8856	0.098	0.1562	0.087	0.1839	0.1734	0.1737	5.506	4.9881
108.433	0.4922	0.4901	0.9092	0.9268	4.3771	4.3403	5.1354	4.8893	0.1063	0.1556	0.0869	0.187	0.1728	0.1761	5.5101	4.9969
108.6	0.4936	0.4888	0.9086	0.9243	4.38	4.3446	5.1415	4.8933	0.1044	0.1536	0.088	0.1876	0.1731	0.1784	5.5154	5.0083
108.766	0.4891	0.4917	0.9049	0.9276	4.3898	4.3497	5.1378	4.8936	0.1056	0.1484	0.0786	0.1937	0.1627	0.172	5.5256	5.006
108.933	0.4923	0.4919	0.9005	0.9188	4.392	4.3419	5.1403	4.9136	0.1029	0.1464	0.0834	0.1929	0.1674	0.1724	5.5313	5.0129
109.1	0.4918	0.4925	0.891	0.9127	4.3968	4.3407	5.1435	4.9209	0.1013	0.144	0.0814	0.1928	0.1657	0.1729	5.5419	5.0192
109.266	0.4871	0.4891	0.8806	0.9144	4.3973	4.3578	5.1581	4.9101	0.1098	0.1504	0.0776	0.1889	0.168	0.1719	5.5426	5.0222
109.433	0.4956	0.487	0.8754	0.8981	4.397	4.3546	5.1613	4.9175	0.1045	0.1533	0.0858	0.1917	0.1757	0.1768	5.5538	5.024
109.6	0.4945	0.488	0.8725	0.8861	4.3985	4.3563	5.1659	4.9215	0.1046	0.1549	0.0854	0.1886	0.1695	0.1801	5.5574	5.0372
109.766	0.4905	0.4905	0.8674	0.8813	4.4123	4.3515	5.1766	4.9237	0.1026	0.1516	0.0824	0.1914	0.166	0.1737	5.5714	5.0362
109.933	0.4902	0.4923	0.86	0.8811	4.412	4.3593	5.181	4.9299	0.1014	0.1497	0.084	0.1971	0.1696	0.1734	5.5733	5.0414
110.1	0.4847	0.49	0.8538	0.8832	4.4069	4.3674	5.1768	4.9245	0.1126	0.1513	0.0818	0.1951	0.1677	0.1725	5.5733	5.0404
110.266	0.4881	0.4883	0.8474	0.8736	4.4158	4.3644	5.1853	4.9268	0.1091	0.1552	0.0849	0.1868	0.1708	0.1788	5.5791	5.055
110.433	0.4862	0.495	0.8469	0.868	4.4256	4.3664	5.1883	4.9361	0.104	0.1455	0.0851	0.1991	0.1653	0.1693	5.5968	5.0546
110.6	0.4846	0.4879	0.8412	0.8672	4.4241	4.3801	5.184	4.9318	0.1142	0.1558	0.081	0.1926	0.1606	0.1747	5.5982	5.0612
110.766	0.4872	0.4895	0.8337	0.8615	4.4286	4.3884	5.1931	4.9363	0.1163	0.1578	0.0787	0.1907	0.173	0.1756	5.5968	5.0721
110.933	0.4847	0.4904	0.8337	0.8547	4.4333	4.3789	5.19	4.9465	0.1073	0.1463	0.0803	0.1992	0.164	0.1663	5.6152	5.0757
111.1	0.4865	0.4909	0.8316	0.8439	4.4338	4.3857	5.1936	4.9528	0.1112	0.1448	0.0844	0.2006	0.1614	0.1718	5.6189	5.077
111.266	0.4884	0.4932	0.8242	0.8448	4.4447	4.3878	5.2015	4.9563	0.1102	0.1437	0.0847	0.2006	0.1603	0.1698	5.6258	5.0862
111.433	0.4905	0.4877	0.8174	0.8323	4.4425	4.4048	5.2121	4.9545	0.1078	0.1587	0.0856	0.1915	0.1693	0.1767	5.6219	5.0971
111.6	0.4888	0.4887	0.8147	0.8373	4.4444	4.4045	5.2121	4.956	0.1129	0.1525	0.0801	0.1934	0.1681	0.174	5.6255	5.1021
111.766	0.4867	0.4854	0.8065	0.8315	4.4461	4.4051	5.2156	4.9579	0.116	0.1539	0.0801	0.1951	0.1719	0.1752	5.6298	5.1012
111.933	0.4828	0.4896	0.7956	0.8257	4.4502	4.4142	5.2198	4.9577	0.1225	0.1492	0.0859	0.1931	0.1697	0.1733	5.6316	5.1015
112.1	0.4876	0.4868	0.7918	0.8176	4.4498	4.4094	5.2307	4.9812	0.1098	0.1537	0.0906	0.194	0.1674	0.1744	5.6479	5.105
112.267	0.4831	0.491	0.7935	0.827	4.4589	4.4172	5.2206	4.976	0.1218	0.146	0.0848	0.1983	0.1608	0.1671	5.6525	5.106
112.433	0.4823	0.4901	0.7896	0.816	4.4548	4.414	5.2268	4.9902	0.1142	0.1497	0.085	0.2007	0.1574	0.1693	5.6627	5.098
112.6	0.4844	0.4914	0.7842	0.815	4.4576	4.4177	5.2344	4.9874	0.1168	0.1486	0.0858	0.1991	0.1621	0.1696	5.6695	5.107
112.767	0.4851	0.4857	0.774	0.8023	4.4577	4.4182	5.2408	4.9938	0.1145	0.1551	0.0877	0.1963	0.1675	0.1738	5.675	5.119
112.933	0.4856	0.4842	0.7713	0.8059	4.4653	4.4271	5.2389	5.0017	0.1211	0.1494	0.0874	0.1951	0.171	0.1763	5.6782	5.1222
113.1	0.4874	0.4876	0.7655	0.7954	4.4651	4.4228	5.2481	4.9989	0.1202	0.1514	0.0901	0.1984	0.1672	0.1777	5.6864	5.131
113.267	0.4838	0.4896	0.7712	0.7964	4.4741	4.4303	5.2438	5.0057	0.1214	0.1454	0.0841	0.2053	0.1626	0.1724	5.6887	5.1308
113.433	0.4886	0.4857	0.7572	0.7886	4.4747	4.4274	5.2554	5.0174	0.1207	0.1517	0.0938	0.1965	0.1693	0.1779	5.6966	5.1434
113.6	0.4862	0.491	0.7644	0.7867	4.4842	4.4341	5.252	5.025	0.1173	0.1423	0.0888	0.2033	0.1647	0.171	5.6953	5.1352
113.767	0.4822	0.4891	0.7557	0.7894	4.4915	4.4383	5.2474	5.0213	0.127	0.1517	0.086	0.2019	0.1698	0.1736	5.6992	5.1417
113.933	0.4888	0.4895	0.7534	0.7766	4.4976	4.431	5.2684	5.0371	0.1153	0.1401	0.0898	0.2052	0.1633	0.1702	5.7146	5.1462
114.1	0.4846	0.4907	0.7528	0.7756	4.5031	4.4433	5.2583	5.0387	0.124	0.144	0.0905	0.2053	0.1633	0.1703	5.7183	5.1483
114.267	0.4858	0.4898	0.7458	0.7694	4.5037	4.443	5.2801	5.0459	0.1123	0.1435	0.0931	0.2082	0.163	0.1724	5.7274	5.1544
114.433	0.4911	0.4858	0.735	0.761	4.5028	4.4522	5.2793	5.044	0.1166	0.1513	0.0951	0.2038	0.1713	0.18	5.736	5.1632
114.6	0.4856	0.4911	0.7337	0.7659	4.4999	4.4575	5.2795	5.0389	0.1257	0.1507	0.0904	0.2035	0.1711	0.1752	5.7301	5.1642
114.767	0.4875	0.4878	0.7345	0.7637	4.5065	4.4625	5.279	5.0512	0.1248	0.1511	0.0899	0.2076	0.1634	0.1782	5.7339	5.177
114.933	0.4882	0.4889	0.7207	0.7555	4.5046	4.4686	5.2847	5.0516	0.1274	0.149	0.093	0.2015	0.1743	0.182	5.7394	5.1853
115.1	0.4848	0.4902	0.7292	0.756	4.5192	4.4677	5.2834	5.0619	0.1266	0.1459	0.0916	0.2056	0.1644	0.1755	5.744	5.1799
115.267	0.4904	0.4865	0.7147	0.7474	4.5203	4.4706	5.2939	5.0684	0.123	0.1511	0.0981	0.1997	0.1728	0.179	5.7586	5.1899
115.433	0.4867	0.4872	0.7102	0.7432	4.5219	4.469	5.2945	5.0712	0.1277	0.158	0.0966	0.2056	0.1717	0.1841	5.7593	5.1891
115.6	0.4855	0.4859	0.7098	0.7398	4.5258	4.4754	5.2992	5.0741	0.1272	0.1567	0.0938	0.2008	0.1792	0.1801	5.7611	5.1963
115.767	0.4833	0.4898	0.712	0.7416	4.5328	4.4795	5.3055	5.0682	0.1293	0.1515	0.0913	0.2087	0.1693	0.1771	5.766	5.1967
115.933	0.4911	0.4893	0.7018	0.7349	4.5371	4.4821	5.3107	5.0833	0.1262	0.1537	0.0991	0.2087	0.1708	0.1862	5.7754	5.2063
116.1	0.4938	0.4927	0.7076	0.7345	4.5432	4.484	5.3077	5.094	0.1184	0.1481	0.1008	0.2097	0.1687	0.1797	5.7853	5.2056
116.267	0.4912	0.489	0.6975	0.724	4.5429	4.4928	5.3132	5.0917	0.1325	0.1581	0.0959	0.2077	0.1762	0.184	5.7811	5.2177
116.433	0.4929	0.4887	0.6975	0.7195	4.5438	4.4898	5.3144	5.0965	0.1226	0.1485	0.0994	0.2088	0.1688	0.1872	5.791	5.2139
116.6	0.4886	0.4893	0.6899	0.7251	4.5412	4.5049	5.3135	5.0889	0.1302	0.1526	0.0966	0.2067	0.1728	0.1868	5.7835	5.2221
116.767	0.4894	0.4899	0.6868	0.7188	4.5423	4.5078	5.3138	5.0911	0.1337	0.1538	0.0953	0.2065	0.1753	0.1853	5.7922	5.2284
116.933	0.4872	0.4918	0.6925	0.7164	4.5529	4.509	5.3139	5.0874	0.1317	0.1497	0.0976	0.2101	0.1729	0.18	5.7898	5.2286
117.1	0.4952	0.4882	0.6837	0.7102	4.5522	4.5089	5.3252	5.0982	0.1283	0.1578	0.1049	0.2093	0.1774	0.1832	5.7923	5.2394
117.267	0.4923	0.4885	0.6789	0.7058	4.5539	4.5091	5.329	5.0968	0.1352	0.1579	0.1065	0.2081	0.1796	0.1864	5.8	5.2426
117.433	0.4909	0.4918	0.6823	0.7027	4.564	4.5159	5.3221	5.0975	0.133	0.1526	0.0988	0.211	0.1723	0.1866	5.8025	5.2411
117.6	0.4949	0.4911	0.6805	0.7027	4.5775	4.5109	5.3262	5.1108	0.124	0.1466	0.1086	0.2167	0.1641	0.1859	5.8146	5.2402
117.767	0.4958	0.4887	0.6779	0.7004	4.5779	4.5128	5.3258	5.1154	0.127	0.1497	0.1028	0.2167	0.1691	0.1816	5.817	5.2425
117.933	0.496	0.4879	0.6688	0.6945	4.5729	4.5169	5.3366	5.1112	0.136	0.1555	0.1035	0.2101	0.1787	0.1893	5.8171	5.2522
118.1	0.491	0.488	0.6715	0.6954	4.5835	4.5272	5.3368	5.104	0.1392	0.158	0.1022	0.2107	0.1816	0.1908	5.8229	5.2671
118.267	0.4962	0.4922	0.6731	0.6906	4.5989	4.5273	5.3339	5.1113	0.1316	0.1491	0.102	0.2147	0.178	0.1889	5.8329	5.2595
118.433	0.4977	0.4913	0.6613	0.6816	4.5939	4.5219	5.348	5.1146	0.1289	0.1549	0.1075	0.2186	0.1768	0.1895	5.8401	5.2692
118.6	0.4988	0.4892	0.6598	0.6826	4.6051	4.5257	5.3457	5.1188	0.1242	0.156	0.1089	0.2139	0.1758	0.1911	5.8448	5.2728
118.767	0.4929	0.4922	0.6549	0.6841	4.6005	4.5384	5.3415	5.1106	0.1413	0.1551	0.1008	0.2129	0.1832	0.1888	5.847	5.2794
118.933	0.4924	0.4907	0.655	0.6811	4.604	4.5393	5.3463	5.1102	0.1397	0.1625	0.107	0.2136	0.1838	0.1922	5.8485	5.2879
119.1	0.4992	0.497	0.6565	0.6783	4.6116	4.5472	5.3457	5.1132	0.1385	0.1595	0.104	0.2202	0.172	0.1865	5.8492	5.2756
119.267	0.4984	0.4942	0.6477	0.6753	4.6151	4.5447	5.3458	5.1251	0.1313	0.1513	0.1038	0.2189	0.1775	0.1871	5.8607	5.2869
119.433	0.507	0.4925	0.6415	0.6686	4.6156	4.5501	5.3521	5.124	0.1373	0.1564	0.1129	0.2131	0.1794	0.1926	5.8656	5.2922
119.6	0.5011	0.4917	0.6399	0.6618	4.6202	4.5547	5.3532	5.1286	0.1379	0.1577	0.1131	0.2164	0.1854	0.1928	5.8676	5.3022
119.767	0.5059	0.4897	0.6384	0.6606	4.6281	4.5557	5.361	5.1264	0.1371	0.1614	0.1136	0.2129	0.1796	0.1945	5.8796	5.3054
119.933	0.4998	0.4932	0.63	0.6616	4.6237	4.5659	5.3567	5.1264	0.1397	0.1578	0.1111	0.2126	0.1828	0.1982	5.875	5.312
120.1	0.5014	0.4969	0.6371	0.6657	4.6361	4.5636	5.3534	5.1294	0.1404	0.1507	0.1054	0.2197	0.1748	0.1861	5.8793	5.3112
120.267	0.5005	0.4962	0.6288	0.655	4.6331	4.5669	5.3657	5.1251	0.1458	0.1632	0.1082	0.2158	0.189	0.1918	5.882	5.3273
120.433	0.5013	0.4946	0.6235	0.6561	4.6385	4.5658	5.3714	5.1334	0.1455	0.1664	0.1157	0.2155	0.1863	0.1927	5.8893	5.3264
120.6	0.5062	0.4972	0.6241	0.6476	4.649	4.5589	5.38	5.1471	0.1402	0.1605	0.1151	0.2216	0.1779	0.1913	5.8999	5.3215
120.767	0.4999	0.4964	0.6176	0.6535	4.643	4.5772	5.3754	5.1407	0.15	0.158	0.1108	0.2159	0.1885	0.1929	5.8921	5.3285
120.933	0.5038	0.4949	0.6197	0.6435	4.6509	4.5781	5.3785	5.1513	0.143	0.1629	0.117	0.2138	0.1938	0.1992	5.9004	5.3327
121.1	0.5073	0.4978	0.6166	0.6408	4.6563	4.5773	5.3834	5.1577	0.1461	0.1631	0.1165	0.2152	0.1868	0.199	5.9137	5.3357
121.267	0.4996	0.4971	0.6203	0.649	4.6535	4.5812	5.3798	5.1522	0.1575	0.1581	0.1146	0.2172	0.1851	0.201	5.9103	5.3374
121.433	0.5024	0.4947	0.6151	0.6391	4.6485	4.5893	5.3841	5.1563	0.1462	0.1621	0.1212	0.2137	0.1934	0.1996	5.9122	5.3454
121.6	0.5027	0.4976	0.6156	0.6358	4.6533	4.5922	5.3839	5.1522	0.1499	0.1638	0.1138	0.2192	0.1873	0.193	5.915	5.3488
121.767	0.5038	0.5023	0.6161	0.638	4.6554	4.5981	5.3883	5.1586	0.152	0.1577	0.1111	0.2209	0.1856	0.1921	5.9208	5.3456
121.933	0.5075	0.5006	0.6021	0.6325	4.6597	4.5984	5.3968	5.1564	0.1546	0.1624	0.1249	0.2209	0.1964	0.2011	5.922	5.3591
122.1	0.5074	0.5063	0.6108	0.6295	4.6717	4.5974	5.3928	5.166	0.146	0.1561	0.1186	0.2258	0.1825	0.1925	5.9325	5.356
122.267	0.5107	0.5007	0.6033	0.6228	4.678	4.5997	5.4053	5.1705	0.1472	0.1645	0.1243	0.2253	0.1885	0.1959	5.9395	5.3613
122.433	0.5095	0.5051	0.6022	0.6309	4.6758	4.6036	5.3976	5.1674	0.1456	0.1542	0.1181	0.23	0.1861	0.1963	5.9429	5.3606
122.6	0.5096	0.502	0.6044	0.6264	4.6836	4.603	5.4052	5.174	0.1546	0.1595	0.1182	0.2282	0.1852	0.1953	5.9472	5.3622
122.767	0.5108	0.4986	0.5996	0.6211	4.6863	4.6046	5.4097	5.1735	0.1488	0.1657	0.1254	0.2217	0.1909	0.1946	5.9513	5.3724
122.933	0.5052	0.5017	0.6028	0.624	4.6835	4.6228	5.4093	5.1634	0.1613	0.1638	0.1144	0.2182	0.192	0.1974	5.9551	5.3818
123.1	0.5091	0.507	0.6026	0.6227	4.6905	4.6194	5.4079	5.174	0.1569	0.1563	0.1165	0.2237	0.1835	0.1965	5.9628	5.3828
123.267	0.5155	0.5021	0.5897	0.6148	4.689	4.6173	5.4159	5.1761	0.1537	0.1613	0.1232	0.2209	0.1986	0.1999	5.9617	5.389
123.433	0.5091	0.5079	0.5956	0.6161	4.6999	4.6273	5.419	5.1709	0.1569	0.1606	0.1148	0.2237	0.1822	0.2003	5.9561	5.3962
123.6	0.5114	0.5013	0.5887	0.6094	4.6984	4.6183	5.4206	5.1737	0.157	0.1651	0.1243	0.2242	0.1949	0.2011	5.9667	5.4072
123.767	0.5099	0.5086	0.5955	0.6106	4.7065	4.6307	5.423	5.174	0.1573	0.1592	0.1194	0.2243	0.1886	0.1939	5.9615	5.4084
123.933	0.5114	0.5013	0.5876	0.6038	4.7075	4.6328	5.4312	5.1793	0.1591	0.1663	0.1252	0.2191	0.1927	0.2005	5.9733	5.4139
124.1	0.5101	0.5033	0.5874	0.6012	4.7053	4.6384	5.4302	5.1834	0.1564	0.1701	0.1262	0.2169	0.199	0.2047	5.9763	5.4208
124.267	0.5095	0.5028	0.5839	0.6026	4.7018	4.6464	5.4358	5.1829	0.1634	0.1687	0.1273	0.2179	0.1958	0.204	5.9769	5.4191
124.433	0.5089	0.5006	0.5916	0.6069	4.7115	4.6435	5.425	5.1901	0.1636	0.1616	0.1245	0.224	0.1977	0.1953	5.9816	5.4208
124.6	0.5108	0.5045	0.5779	0.5933	4.7072	4.6472	5.4384	5.1908	0.1614	0.1695	0.126	0.224	0.1954	0.2028	5.9895	5.4261
124.767	0.5138	0.5047	0.5822	0.592	4.7116	4.6472	5.436	5.1946	0.1627	0.1696	0.1292	0.2251	0.1975	0.2023	5.9992	5.426
124.933	0.51	0.5075	0.5764	0.5916	4.7067	4.6549	5.4353	5.194	0.1679	0.168	0.131	0.2189	0.2031	0.2019	5.9975	5.4339
125.1	0.5128	0.5097	0.5743	0.5883	4.7199	4.6573	5.4269	5.2039	0.1576	0.163	0.1244	0.2278	0.1942	0.2013	6.0125	5.4313
125.267	0.5126	0.515	0.5819	0.5925	4.7244	4.6648	5.4262	5.2058	0.1681	0.1652	0.1227	0.2287	0.1943	0.2032	6.0087	5.4318
125.433	0.512	0.5117	0.5821	0.5851	4.7273	4.6662	5.4356	5.2013	0.1644	0.1633	0.1238	0.2255	0.1969	0.2017	6.0224	5.4317
125.6	0.5141	0.5114	0.5782	0.584	4.7248	4.6748	5.436	5.1996	0.1716	0.165	0.1174	0.2181	0.1958	0.1983	6.0187	5.4434
125.767	0.5202	0.5109	0.5718	0.5851	4.7314	4.6733	5.4457	5.1982	0.1657	0.1646	0.1264	0.2241	0.1938	0.2024	6.0277	5.4435

[truncated: 7 more sheets: Fig 7a, Fig 7b, Supp Fig 3, Supp Fig 7a, Supp Fig 7 b and c, Supp Fig 8, Supp Fig 10]
